# Supplementary material for: TRT, a Vertebrate and Protozoan Tc1-Like Transposon: Current Activity and Horizontal Transfer
Source: Genome Biol Evol. 2016 Sep 25;8(9):2994–3005. doi: 10.1093/gbe/evw213 (PMC5630946; doi:10.1093/gbe/evw213)
Supplement: Supplementary Data [file evw213_Supplementary_Data.zip]

Archive with 9 entries (9 files):
- supplementary_Table_S4.xlsx
- supplementary_Dataset_S1.txt
- supplementary_Dataset_S2.txt
- supplementary_Figure_S1.pdf
- supplementary_Figure_S2.pdf
- supplementary_Figure_S3.pdf
- supplementary_Table_S1.xls
- supplementary_Table_S2.xls
- supplementary_Table_S3.xlsx
