# Supplementary material for: TRT, a Vertebrate and Protozoan Tc1-Like Transposon: Current Activity and Horizontal Transfer
Source: Genome Biol Evol. 2016 Sep 25;8(9):2994–3005. doi: 10.1093/gbe/evw213 (PMC5630946; doi:10.1093/gbe/evw213)
Supplement: Supplementary Data [file evw213_Supplementary_Data.zip › supplementary_Table_S4.xlsx]

## Sheet: Sheet1
Species	RAG1
Maylandia zebra	XP_004563473
Pundamilia nyererei	XP_005737714
Danio rerio	NP_571464
Takifugu rubripes	XP_003967461
Oryzias latipes	XP_004070148
Esox lucius	XP_010882050
Haplochromis burtoni	XP_005942873
Neolamprologus brichardi	XP_006789621
Stegastes partitus	XP_008274085
Larimichthys crocea	KKF31994
Nothobranchius furzeri	XP_015820302
Cyprinodon variegatus	XP_015245345
Xiphophorus maculatus	XP_005802328
Astyanax mexicanus	XP_007228204
Salmo salar	XP_013980581
Cynoglossus semilaevis	XP_008310762
Python bivittatus	XP_007441948
Xenopus (Silurana) tropicalis	XP_002937338
Amphilophus citrinellus	emb|CCOE01000002.1| 545891 550030 -
Pampus argenteus	gb|JHEK01297708.1| 1464 3128 +
Takifugu flavidus	gb|AOOT01003746.1| 23300 27272 -
Dicentrarchus labrax	emb|CBXY010014040.1| 85150 89876 -
Anoplopoma fimbria	gb|AWGY01202688.1| 4212 5828 +
Scartelaos histophorus	gb|JACN01123577.1| 7812 12550 -
Periophthalmus magnuspinnatus	gb|JACL01016228.1| 4485 8765 +
Pseudopleuronectes yokohamae	dbj|BBOV01059566.1| 7396 11407 -
Crotalus mitchellii pyrrhus	gb|JPMF01001543.1| 819 3959 -
Ophiophagus hannah	gb|AZIM01000634.1| 280398 283538 -
