# Supplementary material for: TRT, a Vertebrate and Protozoan Tc1-Like Transposon: Current Activity and Horizontal Transfer
Source: Genome Biol Evol. 2016 Sep 25;8(9):2994–3005. doi: 10.1093/gbe/evw213 (PMC5630946; doi:10.1093/gbe/evw213)
Supplement: Supplementary Data [file evw213_Supplementary_Data.zip › supplementary_Dataset_S1.txt]

>OlTRT
CAGGGAGTGCAGAATTATTAGGCAAATGAGTATTTTGACCA---CATCCTCTTCATGCAT
GATGTCTAACTCCAAGCTGTATAGG---------------------CTCGAAAACCTACT
ACCAATTAA--GCATATTAGGTGATGTGCAT--------CTCAGTAATGAGAAGGGGTGT
GGTTTAATGTCATCGACACCCTA---------------TATCA-GGTGTGCATAGTTATT
AGGCAACTTCCTTTCCTTTGGCAAAATGGGTCAAAAG---GACTTGACAGGCTCCAA--A
AAGTCAAAAATAGTG---------------------------------------------
------------------------------------------------------------
-----------AGATATCTTGCA--GAGGGATCCAGCACTCTTAAAATTGCCAAGCATCT
GAAGCGTGATCATCGAAAAAACAAGCGTTTCATTCAAAATAGTCAACAGGGTTGCAAGAA
GCGTGTGGCAAAA---CCAAGGTGCAATATAACTGCCTGTGAACTGAGAAAAGTCAAGCG
TACAGCTGCCAAGATGCCA-------CCAGTTTTGCCAAATTTCGCAGCTGT-AACATCA
CTGGAGTGCCCAAAAGCACAGGGTGTGGAATACT-CAGAGACATGGCCAAGGTAAGAAAG
GCTGGAAAAACGACCACCACTGAACAAG------------------ACACACAAGCTGAA
ACGTCAGGACTGGGCAAAGAAATCTCTCAAGACTGATTTTTTTTTTCTAAGGTTTTATGG
ACTG-ATGTAAT--GAGTGAGTCTTGATGGGCAA----GATGGATGGGCCCGTGGCTGGA
TCAGTAAAGGGCAGAGAGCTCCAGTCCGACTCAGACGCCAGCAAGGTGGAGCTGGAGTAC
TGGTTTGGGCTGGTAT------CAAAGATGAGCT-GTGGGGCCTTTTCGGGTTGAGGATG
GAGTCAAGCTCAACTCCCAGTCCTACTGCCGGTTTCTGGAAGA-CACCTTC------AAG
CAGTGGTAC-------AGTCTGCCTCCTTCA-GAAAAACATGATTTTCATGCAGGACGAT
GCTCAATCACACGCGTCTAAGTACTTCACAGCATGGCTGGCAAGAAAGGGTCTAAAAGAA
GAAAAACTAATGACTTGGCCTCCTTGTTCACCTGATCTGAACCCCATAGAGAACCTGTGG
TCCATCATGAAATGTGAGATTTACAAGGAGGGAAAACAGT--ACTTCTCTGAACAGTG--
TCTGGGAGGCTGTGGTTGC-TGCTGCATACAAAGGTTGATGGAGAACAGATCAAAACACT
GACAGAATCCATGGATGGCAGGCTTTTCAGTGTCCTTGCAAAGAAAGGTGGCTATATTGG
TCACTGAT----------------------------------------------------
---------------------------------------GTTTTTGTTTGAATG-TCAGA
AATTTATATTTTATTGTGAATGTTGAGATGTT---------ATCTTGGTTTCACTGGTGA
AAATA-----ATTGAAATTGGT----ATTTTTTTG-------------------------
-------TTAAGTTGCCTAATAATTATGCAC--AGTA-ATAGTCAAC---------TGCA
CACACA---TATCCTGCTAAAATAGCTAAAACT---AAAAACAAACTAATAACTACTTCC
AACAATATTCAGCTTTA------TTAATGAGT-TTTTGGATTCATTGAGAACATGGTTGG
TGTTCAATA---AAATTAATCCTCAA-AAATACAACTTACCTAATAATTCTGCAATCCCT
G
>PaTRT
------------------------------------------------------------
------------------------------------------------------------
------------------------------------------------------------
------------------------------------------------------------
-------------------------ATGGGTCAGAAGAGAGATCTGACAGACTTTGA--A
AAGTCTAAAATTGTG---------------------------------------------
------------------------------------------------------------
-----------AGATGTCTTGCA--GACGGATGCAGCACTCTTGAAATTGCGAAGATGTT
GAAACGTGATCACCGAACAATCAAGCGTTTCATTGCAAATAGTCAACAGGGTCGAAAGAA
GCATGTGGGGAAA---AAAAGGCG------------------------------------
---------------GCCATTAGCATCCAGTTCTGCCATATTCCAGAGTTGC-AACATTC
CTGGAGTGTCAAAGAGTACAAGGTGTGCAATACT-GAGGGACATGGCCAAGGTAAGGAAG
GCT-GAAAAACGACCACCACTGAGTAAG------------------GCACACAAGATAAA
ACGTCAAGACTGGGCCAAGAAATATCTTAAGACTGA-----TTTTTCTAAGGTGCTGTGG
TCTG-ATGAGATGAGAGTGACTCTTGATGGGCCA----GATGGATGGGCCTGTGGCTGGA
TCAGTAATGGGCACAGAGCTCCA------CTCAGACGCCAGCAAGGTGGAG------TAC
TGCTATGGGCTGGTATCAT---CAAAGACGAGCTTGTTGGACCTTTTCGAGTTGAGGATG
GACTCAAACTCAACTCCCAGACCTACTGCCAGTTCCTGGAAGA-AACCTTCTTC---AAG
CAGTGGTATAGGAAAAAGTCAGCATCTTTCAAGAAGGACATGATTTTCATGCAGGATAAT
GCTCCATCTCATGCGTCCAAATACTCCACTGCGTGGCTAGCCAGTAAAGGTCTGAAAGGT
GAAAAAATAATGACATGGCCCCCTTGTTCACCTGACCTAAACCCCATAGAGAACCTGTGG
TCCATTATAAAACGTGAGGTCTACAAAGAGGGAAAACAGTACACCTCTCTGAACAGCG--
TCTGGGAGGCCGTGGTTGC-TGCTGCACACAAT-GTTGGTCGTGAACAGATAAAGAAATT
GACAGAATCTATGGATGGAAGGCTTTTGAGTGTCCTCATGAAGAAGGGTGGCTATATTGG
TCAC--------------------------------------------------------
------------------------------------------------------------
------------------------------------------------------------
------------------------------------------------------------
------------------------------------------------------------
------------------------------------------------------------
------------------------------------------------------------
------------------------------------------------------------
-
>StpTRT
CAGGGAGTGCAGAATTATTAGGCAAATGAGTATTTTGACCACATCATGCTCTTTATGCAT
GTTGTCTTACTCCAAGCTGTATAGG---------------------CTCGAAAGCCTACT
CCCAATTAC--GCATATCAGGTGATGTGCAT--------CTCTGTAATGAGAAGGGGTGT
GGTCTAATGACATCAACACCCTA---------------TATCA-GGTGTGCATAATTATT
AGGCAACTTCCTTTCCTTTGGCAAAATGGGTCAGAAGAGGGACTTGACAGGCTCCGA--A
AAGTCAAAAATAGTG---------------------------------------------
------------------------------------------------------------
-----------AGATATCTTGCA--GAGGGATGCAGCACTCTTAAAATTGCCAAGCTTCT
GAAGCGTGATCATCGAACAATCAAGCGTTTCATTCAAAATAGTCAACAGGGTCGCAAGAA
GCGTGTGGAAAAA---CCAAGGCGCAAAATAACTGCCCATGAACTGAGAAAAGTCAAGCA
TGCAGCTGCCAAGATGCCACTTGCCACCAGTTTTGCCATATTTCAGAGCTGC-AACATCA
CTGGAGTGCCAAAAAGCACAAGGTGTGCAATACT-CAGAGACATGGCCAAGGTAAGAAAG
GCT-GAAAAACGACCACCACTGAACAAG------------------ACACACAAGCTGAA
ACGTCTAGACTGGGCCAAGAAATATCTCAAGACTGA-----TTTTTCTAAGGTTTTATGG
ACTG-ATGAAATGAGAGTGAGTCTTGATGGGCCA----GATGGATGGGCCCGTGGCTGGA
TCGGTAAAGGGCAGAGAGCTCCAGTCCGACTCAGACGCCAGCAAGGTGGAGGTGGGGTAC
TGGTATGGGCTGGTATCAT---CAAAGATGAGCTTGTGGGGCCTTTTCGGGTTGAGGATG
GAGTCAAGCTCAACTCCCAGTCCTACTGCCAGTTTCTGGAAGA-CACCTTCTTC---AAG
CAGTGGTACAGGAAGAAGTCGGCATCCTTCAAGAAAAACATGATTTTCATGCAGGACAAT
GCTCCATCACACGCATCCAAGTACTCCACAGCGTGGCTGGCAAGAAAGGGTCTAAAAGAA
GAAAAACTAATGACATGGCCTCCTTGTTCACCTGATCTGAACCCCATAGAGAACCTGTGG
TCCCTCATCAAATGTCAGATTTACAAGGAGGGAAAACAGTACACCTCTCTGAACCGTG--
TCTGGGAGGCTGTGGTTGC-TGCTGCACGCAAT-GTTGATCGTGAACAGATCAAAACACT
GACAGAATCCATGGATGGCAGGCTTTTGAGTGTCCTTGCAAAGAAAGGTGGCTATATTGG
TCACTGATTTG--TTTTT-G----------------------------------------
---------------------------------------TTTTGTTTTTGAATG-TCAGA
AATGTATATT----TGTGATTGTTGAGCTGTT---------ATATTGGTTTCCCTGGTGA
AAATA-AATAATTGAAATGGGT----ATATATTTG---TT------------------TT
TTG----TTAAGTTGCCTAATAATTATGCAC--AGTA-ATAGTCACC---------TGCA
CACACAGA-TATCCTCCTAAAATAGCTAAAACT---AAAAA-AGCCCTGCTCCAACTTCC
AAAAATATTCAGCTTTGATA---TTAATGAGTGTTTTGGGTTAATTAAGAGCATGGTTGT
TGTTCAATAATAAAATTAATCCTCAA-AAATAAAACTTGCCTAATATTTCTGCACTCCCT
G
>TrTRT
CAGGGAGTGCAGAATTATTAGGCAAATGAGTATTTTGACCACATCATCCTCTTTATGCAC
GTTGTCTTACTCCAAGCTGTATAGG---------------------CTCGAAAGCCCACT
ACCAATTAA--GCATATCAGGTGATGTGCAT--------CTCTGTAATGAGAAGGGGTGT
GGTCTAATGACATCAACACCCTA---------------TATCA-GGTGTGCATAATTATT
AGGCAACTTCCTTTCCTTTGGCAAAATGGGTCAGAAGAGGGACTTGACAGGCTCCGA--A
AAGTCAAAAATAGTG---------------------------------------------
------------------------------------------------------------
-----------AGATATCTTGCA--GAGGGATGCAGCACTCTTAAAATTGCCAAGCTTCT
GAAGCGTGATCATCGAACAATCAAGCGTTTCATTCAAAATAGTCAACAGGGTCGCAAGAA
GCGTGTGGAAAAA---CCAAGGCGCAAAATAACTGCCCATGAACTGAGAAAAGTCAAGCG
TGCAGCTGCCAAGATGCCACTTGCCACCAGTTTTGCCATATTTCAGAGCTGC-AACATCA
CTGGAGTGCCCAAAAGCACAAGGTGTGCAATACT-CAGAGACATGGCCAAGGTAAGAAAG
GCT-GAAAAACGACCACCACTGAACAAG------------------ACACACAAGCTGAA
ACGTCAAGACTGGGCCAAGAAATATCTCAAGACTGA-----TTTTTCTAAGGTTTTATGG
ACTG-ATGAAATGAGAGTGAGTCTTGATGGGCCA----GATGGATGGGCCCGTGGCTGGA
TCGGTAAAGGGCAGAGAGCTCCAGTCCGACTCAGACGCCAGCAAGGTGGAGGTGGGGTAC
TGGTATGGGCTGGTATCAT---CAAAGATGAGCTTGTGGGGCCTTTTCGGGTTGAGGATG
GAGTCAAGCTCAACTCCCAGTCCTACTGCCAGTTTCTGGAAGA-CACCTTCTTC---AAG
CAGTGGTACAGGAAGAAGTCCGCATCCTTCAAGAAAAACATGATTTTCATGCAGGACAAT
GCTCCATCACACGCATCCAAGTACTCCACAGCGTGGCTGGCAAGAAAGGGCCTAAAAGAA
GAAAAACTAATGACATGGCCTCCTTGTTCACCTGATCTGAACCCCATAGAGAACCTGTGG
TCCCTCATCAAATGTGAGATTTACAAGGAGGGAAAACAGTACACCTCTCTGAACAGTG--
TCTGGGAGGCTGTGGTTGC-TGCTGCACGCAAT-GTTGATCGGGAACAGATCAAAACACT
GACAGAATCCATGGATGGCAGGCTTTTGAGTGTCCTTGCAAAGAAAGGTGGCTATATTGG
TCACTGA-----------------------------------------------------
----------------------------------------TTTGTTTTTGAATG-TCAGA
AATGTATATT----TGTGAATGTTGAGCTGTT---------ATATTGGTTTCCCTGGTGA
AAATA-AATAATTGAAATGGGT----ATATATTTG---TT------------------TT
TTG----TTAAGTTGCCTAATAATTATGCACAAAGTA-ATAGTCACC---------TG--
CACACAGA-TATCCTCCTAAAATAGCTAAAACT---AAAAA-AGCCCCACTCCAACTCCC
AAAAATATTCAGCTTTGATA---TTAATGAGTCTTTTGGGTTCATTAAGAACATGGTTGT
TGTTCAATAATAAAATTAATCCTCAA-AAATACAACTTGCCTAATAATTCTGCACTCCCT
G
>TfTRT
CAGGGAGTGCAGAATTATTAGGCAAATGAGTATTTTGACCACATCATCCTCTTTATGCAC
GTTGTCTTACTCCAAGCTGTATAGG---------------------CTCGAAAGCCCACT
ACCAATTAA--GCATATCAGGTGATGTGCAT--------CTCTGTAATGAGAAGGGGTGT
GGTCTAATGACATCAACACCCTA---------------TATCA-GGTGTGCATAATTATT
AGGCAACTTCCTTTCCTTTGGCAAAATGGGTCAGAAGAGGGACTTGACAGGCTCCGA--A
AAGTCAAAAATAGTG---------------------------------------------
------------------------------------------------------------
-----------AGATATCTTGCA--GAGGGATGCAGCACTCTTAAAATTGCCAAGCTTCT
GAAGCGTGATCATCGAACAATCAAGCGTTTCATTCAAAATAGTCAACAGGGTCGCAAGAA
GCGTGTGGAAAAA---CCAAGGCGCAAAATAACTGCCCATGAACTGAGAAAAGTCAAGCG
TGCAGCTGCCAAGATGCCACTTGCCACCAGTTTTGCCATATTTCAGAGCTGC-AACATCA
CTGGAGTGCCCAAAAGCACAAGGTGTGCAATACT-CAGAGACATGGCCAAGGTAAGAAAG
GCT-AAAAAACGACCACCACTGAACAAG------------------ACACACAAGCTGAA
AAGTCAAGACTGGGCCAAGAAATATCTCAAGACTGA-----TTTTTCTAAGGTTTTATGG
ACTG-ATGAAATGAGAGTGAGTCTTGATGGGCCA----GATGGATGGGCCCGTGGCTGGA
TCGGTAAAGGGCAGAGAGCTCCAGTCCGACTCAGACGCCAGCAAGGTGGAGGTGGGGTAC
TGGTATGGGCTGGTATCAT---CAAAGATGAGCTTGTGGGGCCTTTTCGGGTTGAGGATG
GAGTCAAGCTCAACTCCCAGTCCTACTGCCAGTTTCTGGAAGA-CACCTTCTTC---AAG
CAGTGGTACAGGAAGAAGTCTGCATCCTTCAAGAAAAACATGATTTTCATGCAGGACAAT
GCTCCATCACACGCATCCAAGTACTCCACAGCCTGGCTGGCAAGAAAGGGCCTAAAAGAA
GAAAAACTAATGACATGGCCTCCTTGTTCACCTGATCTGAACCCCACAGAGAACCTGTGG
TCCCTCATCAAATGTGAGATTTACAAGGAGGGAAAACAGTCCACCTCTCTGAACAGTG--
TCTGGGAGGCTGTGGTTGC-TGCTGCACGCAAT-GTTGATCGTGAACAGATCAAAACACT
GACAGAATCCATGGATGGCAGGCTTTTGAGTGTCCTTGCAAAGAAAGGTGGCTATATTGG
TCACTGA-----------------------------------------------------
----------------------------------------TTTGTTTTTGAATG-TCAGA
AATGTATATT----TGTGAATGTTGAGCTGTT---------ATATTGGTTTCCCTGGTGA
AAATA-AATAATTGAAATGGGT----ATATATTTG-T-TT------------------TT
TTG----TTAAGTTGCCTAATAATTATGCACAAAGTA-ATAGTCACC---------TG--
CACACAGA-TATCCTCCTAAAATAGCTAAAACT---AAAAA-AGCCCCACTCCAACTCCC
AAAAATATTCAGCTTTGATA---TTAATGAGTCTTTTGGGTTCATTAAGAACATGGTTGT
TGTTCAATAATAAAATTAATCCTCAA-AAATACAACTTGCCTAATAATTCTGCACTCCCT
G
>CsTRT
CAGGGAGTGCAGAATTATTAGGCAAATGAGTATTTTGACCACATCATCCTCTTTATGCAC
GTTGTCTTACTCCAAGCTGTATAGG---------------------CTCGAAAGCCCACT
ACCAATTAA--GCATATCAGGTGATGTGCAT--------CTCTGTAATGAGAAGGGGTGT
GGTCTAATGACATCAACACCCTA---------------TATCA-GGTGTGCATAATTATT
AGGCAACTTCCTTTCCTTTGGCAAAATGGGTCAGAAGAGGGACTTGACAGGCTCAGA--A
AAGTCAAAAATAGTG---------------------------------------------
------------------------------------------------------------
-----------AGATATCTTGCA--GAGGGATGCAGCACTCTTAAAATTGCCAAGCTTCT
GAAGCGTGATCATCGAACAATCAAGCGTTTCATTCAAAATAGTCAACAGGGTCGCAAGAA
GCGTGTGGAAAAA---CCAAGGCGCAAAATAACTGCCCATGAACTGAGAAAAGTCAAGAG
TGCAGCTGCCAAGATGCCACTTGCCACCAGTTTTGCCATATTTCAGAGCTGC-AACATCA
CTGGAGTGCCCAAAAGCACAAGGTGTGCAATACT-CAGAGACATGGCCAAGGTAAGAAAG
GCT-GAAAAACGACCACCACTGAACAAG------------------ACACACAAGCTGAA
ACGTCAAGACTGGGCCAAGAAATATCTCAAGACTGA-----TTTTTCTAAGGTTTTATGG
ACTGAATGAAATGAGAGTGAGTCTTGATGGGCCA----GATGGATGGGCCCGTGGCTGGA
TCGGTAAAGGGCAGAGAGCTCTAGTCCGACTCAGACGCCAGCAAGGTGGAGGTGGGGTAC
TGGTATGGGCTGGTATCAT---CAAAGATGAGCTTGTGGGGCCTTTTCGGGTTGAGGATG
GAGTCAAGCTCAACTCCCAGTCCTACTGCCAGTTTCTGGAAGA-CACCTTCTTC---AAG
CAGTGGTACAGGAAGAAGTCCGCATCCTTCAAGAAAAACATGATTTTCATGCAGGACAAT
GCTCCATCACACGCATCCAAGTACTCCACAGCGTGGCTGGCAAGAAAGGGCCTAAAAGAA
GAAAAACTAATGACATGGCCTCCTTGTTCACCTGATCTGAACCCCATAGAGAACCTGTGG
TCCCTCATCAAATGTGAGATTTACAAGGAGGGAAAACAGTACACCTCTCTGAACAGTG--
TCTGGGAGGCTGTGGTTGC-TGCTGCACGCAAT-GTTGATCGTGAACAGATCAAAACACT
GACAGAATCCATGGATGGCAGGCTTTTGAGTGTCCTTGCAAAGAAAGGTGGCTATATTGG
TCACTGA-----------------------------------------------------
----------------------------------------TTTGTTTTTGAATG-TCAGA
AATGTATATT----TGTGAATGTTGAGCTGTT---------ATATTGGTTTCCCTGGTGA
AAATA-AATAATTGAAATGGGT----ATATATTTG---TT------------------TT
TTG----TTAAGTTGCCTAATAATTATGCAC--AGTA-ATAGTCACC---------TGCA
CACACAGA-TATCCTCCTAAAATAGCTAAAACT---AAAAA-AGCCCCACTCCAACTCCC
AAAAATATTCAGCTTTGATA---TTAATGAGTCTTTTGGGTTCATTAAGAACATGGTTGT
TGTTCAATAATAAAATTAATCCTCAA-AAATACAACTTGCCTAATAATTCTGCACTCCCT
G
>NofTRT
------------------------------------------------------------
------------------------------------------------------------
------------------------------------------------------------
------------------------------------------------------------
-------------------------ATGGGTCAAAAGAAGGACTTGACAGGCTCAGA--A
AAGTCAAAAATAGTG---------------------------------------------
------------------------------------------------------------
-----------AAATATCTTGCA--GAGGGATGCAGCAGTCTTAAAATTGCAAAGCTTCT
GAAGTGTGATCAACGAACAATCAAGTGTTTCATTCAAAATAGTCAACAGGGTCGCAAGAA
GCGTGTGGACAAA---CCAAGGCGCAAAATAACTGCCCATGAACTGAGAAAAGTCAAGTG
TGCAGCTGCCAAGATGCCACTTGCCACCAGTTTGGCCATATTTCAGAGCTGC-AACATCA
CTGGAGTGCCCAAAAGCACAAGGTGTACAATACT-CAGAGACATGGCCAAGGTAAGAAAG
GCT-GAAAGACGACCACCATTGAACAAA------------------ACACACAAGCTGAA
ACGTCAAGACTGGGCCAAGAAATATCTCAAGACTGA-----TTTTTCTAAGGTTTTATGG
ACTG-ATGAAATGAGAGTGAGTCTTGATGGGCCA----GATGGATGGGCCCGTGGCTGGA
TTGGTAAAGGGCAGAGAGCTCCAGTCCGACTCAGACGCCAGCAAGGTGGAGGTGGAGTAC
TGGTTTGGGCTGGTATCAT---CAAAGATGAGCTTGTGGGGCCTTTTTGGGTTGAGGATG
GAGTCAAGCTCAACTCCCAGTCCTACTGCCAGTTTCTGGAAGA-CACCTTCTTC---AAG
CAGTGGTACAGGAAGAAGTCTGCATCCTTCAAGAAAAACATGATTTTCATGCAGGACAAT
GCTCCATCACACATGTCCAAGTACTCCACAGCATGGCTGGCAAGAAAGGGTATAAAAGAA
GAAAAACTAATGACATGGCCTCCTTGTTCACCTGATCGGAACTCCATTGAGAACCTATGG
TCCATCATCAAATGTGAGATTTACAAGGAGGGAAAACAGTACACCTCTCTGAACAGTG--
TCTGGGAGGCTGTGGTTGC-TGCTGCACGCAAT-GTTGATGGTGAACAGATCAAAACACT
GACAGAATCCATGGATGGCAGGCTTTTGAGTGTCCTTGCAAAGAAAGGTGGCTATATTGG
A-----------------------------------------------------------
------------------------------------------------------------
------------------------------------------------------------
------------------------------------------------------------
------------------------------------------------------------
------------------------------------------------------------
------------------------------------------------------------
------------------------------------------------------------
-
>NbTRT
------------------------------------------------------------
------------------------------------------------------------
------------------------------------------------------------
------------------------------------------------------------
------------------------------------------------------------
------------------------------------------------------------
------------------------------------------------------------
------------------------------------------------------------
----CGTGATCATCGAACAATCAAGCGCTTCATTCAAAATAGTCAACAGGGTCGCAAGAA
GCGTGTGGAAAAA---CCAAGGCGCAAAATAACTGCCCATGAACTGAGAAAAGTCAAGCA
TGCAGCTGCCAAGATGCCACTTGCCACTAGTTTGGCCATATTTCACAGCTGC-AACATCA
CTGGAGTGCCCAAAAGCACAAGGTGTGCAATACT-CAGAGACATGGCCAAGGTAAGAAAG
GCT-GAAAGACGACCACCACTGAACAAG------------------ACACACAAGCTGAA
ACATCAAGACTGGGCCAAGAAATATTTCAAGACTGA-----TTTTTCTAAGGTTTTATGG
ACTG-ATGAAATGAGAGTGAGTCTTGATGGGCCA----GATGGATGGGCCCGTGGCTGGA
TTGGTAAAGGGCAGAGAGCTCCAGTCCAACTCAGACGCCAGCAAGGTGGAGGTGGAGTAC
TGGTTTGGGCTGGTATCAT---CAAAGATGAGCTTGTGGGGCCTTTTCGGGTTGAGGATG
GAGTCAAGCTCAACTCCTAGTCCTACTGCCAGTTTCTGGAAGA-CACCTTCTTC---AAG
CAGTGGTACAGGAAGAAGTCTGCATCCTTCAAGAAAAACATGATTTTCATGCAGGACAAT
GCTCCATCACACGCGTCCAAGTACTCCACAGCGTGGCTGGCAAGAAAGGGTATAAAAGAA
GAAAAACTAATGACATGGCCTCCTTGTTTACCTGATCTGAACCCCATTGAGAACCTGTGG
TCCATCATCAAATGTGAGATTTACAAGGAGGGAAAACAGTACACCTCTCTGAACAGTG--
TCTGGGAGGCTGTGGTTGC-TGCTGCACGCAAT-GTTGATGGTGAACAGATCACAACACT
GACAGAATCCATGGATGGCAGGCTTTTGAGGGTG--------------------------
------------------------------------------------------------
------------------------------------------------------------
------------------------------------------------------------
------------------------------------------------------------
------------------------------------------------------------
------------------------------------------------------------
------------------------------------------------------------
------------------------------------------------------------
-
>MzTRT
CAGGGAGTGCAGAATTATTAGGCAAATGAGTATTTTGTCCACATCATCCTCTTCATGCAT
GTTGTCTTACTCCAAGCTGTATAGG---------------------CTCGAAAGCCTACT
ACCAATTAA--GCATATTAGGTGATGTGCAT--------CTCTGTAATGAGAAGGGGTGT
GGTCTAATGACATCAACACCCTA---------------TATCA-GGTGTGCATAATTATT
AGGCAACGTCCTTTCCTTTGGCAAAATGGGTCAAAAGAAGGACTTGACAGGCTCAGA--A
AAGTCAAAAATAGTG---------------------------------------------
------------------------------------------------------------
-----------AGATATCTTGCA--GAGGGATGCAGCAGTCTCAAAATTGCAAAGCTTCT
GAAGCGTGATCATCGAACAATCAAGCGTTTCATTCAAAATAGTCAACAGGGTCGCAAGAA
GCGTGTGGAAAAA---CCAAGGCGCAAAATAACTGCCCATGAACTGAGAAAAGTCAAGCG
TGCAGCTGCCAAGATGCCACTTGCCACCAGTTTGGCCATATTTCAGAGCTGC-AACATCA
CTGGAGTGCCCAAAAGCACAAGGTGTGCAATACT-CAGAGACATGGCCAAGGTAAGAAAG
GCT-GAAAGACGACCACCACTGAACAAG------------------ACACACAAGCTGAA
ACGTCAAGACTGGGCCAAGAAATATCTCAAGACTGG-----TTTTTCTAAGGTTTTATGG
ACTG-ATGAAATGAGAGTGAGTCTTGATGGGCCA----GATGGATGGGCCCGTGGCTGGA
TTGGTAAAGGGCAGAGAGCTCCAGTCCGACTCAGACGCCAGCAAGGTGGAGGTGGAGTAC
TGGTTTGGGCTGGTATCAT---CAAAGATGAGCTTGTGGGGCCTTTTCGGGTTGAGGATG
GAGTCAAGCTCAACTCCCAGTCCTACTGCCAGTTTCTGGAAGA-CACCTTCTTC---AAG
CAGTGGTACAGGAAGAAGTCTGCATCCTTCAAGAAAAACATGATTTTCATGCAGGACAAT
GCTCCATCACACGCGTCCAAGTACTCCACAGCGTGGCTGGCAAGAAAGGGTATAAAAGAA
GAAAAACTAATGACATGGCCTCCTTGTTCACCTGATCTGAACCCCATTGAGAACCTGTGG
TCCATCATCAAATGTGAGATTTACAAGGAGGGAAAACAGTACACCTCTCTGAACAGTG--
TCTGGGAGGCTGTGGTTGC-TGCTGCACGCAAT-GTTGATGGTGAACAGATCAAAACACT
GACAGAATCCATGGATGGCAGGCTTTTGAGTGTCCTTGCAAAGAAAGGTGGCTATATTGG
TCGCTGATTTG--TTTTT-G----------------------------------------
---------------------------------------TTTTGTTTTTGAATG-TCAGA
AATGTATATT----TGTGAATGTGGAGATGTT---------ATATTGGTTTCACTGGTAA
AAATA-AATAATTGAAATGGGT----ATATATTTG---TT------------------TT
TTG----TTAAGTTGCCTAATAATTATGCAC--AGTA-ATAGTCACC---------TGCA
CACACAGA-TATCCCCCTAAAATAGCTAAAACT---AAAAACAAACTAAAAACTACTTCC
AAAAACATTCAGCTTTGATA---TTAATGAGTTTTTTGGGTTCATTGAGAACATGGTTGT
TGTTCAATAATAAAATTATTCCTCAA-AAATACAACTTGCCTAATAATTCTGCACTCCCT
G
>PunTRT
CAGGGAGTGCAGAATTATTAGGCAAATGAGTATTTTGTCCACATCATCCTCTTCATGCAT
GTTGTCTTACTCCAAGCTGTATAGG---------------------CTCGAAAGCCTACT
ACCAATTAA--GCATATTAGGTGATGTGCAT--------CTCTGTAATGAGAAGGGGTGT
GGTCTAATGACATCAACACCCTA---------------TATCA-GGTGTGCATAATTATT
AGGCAACGTCCTTTCCTTTGGCAAAATGGGTCAAAAGAAGGACTTGACAGGCTCAGA--A
AAGTCAAAAATAGTG---------------------------------------------
------------------------------------------------------------
-----------AGATATCTTGCA--GAGGGATGCAGCAGTCTCAAAATTGCAAAGCTTCT
GAAGCGTGATCATCGAACAATCAAGCGTTTCATTCAAAATAGTCAACAGGGTCGCAAGAA
GCGTGTGGAAAAA---CCAAGGCGCAAAATAACTGCCCATGAACTGAGAAAAGTCAAGCG
TGCAGCTGCCAAGATGCCACTTGCCACCAGTTTGGCCATATTTCAGAGCTGC-AACATCA
CTGGAGTGCCCAAAAGCACAAGGTGTGCAATACT-CAGAGACATGGCCAAGGTAAGAAAG
GCT-GAAAGACGACCACCACTGAACAAG------------------ACACACAAGCTGAA
ACGTCAAGACTGGGCCAAGAAATATCTCAAGACTGG-----TTTTTCTAAGGTTTTATGG
ACTG-ATGAAATGAGAGTGAGTCTTGATGGGCCA----GATGGATGGGCCCGTGGCTGGA
TTGGTAAAGGGCAGAGAGCTCCAGTCCGACTCAGACGCCAGCAAGGTGGAGGTGGAGTAC
TGGTTTGGGCTGGTATCAT---CAAAGATGAGCTTGTGGGGCCTTTTCGGGTTGAGGATG
GAGTCAAGCTCAACTCCCAGTCCTACTGCCAGTTTCTGGAAGA-CACCTTCTTC---AAG
CAGTGGTACAGGAAGAAGTCTGCATCCTTCAAGAAAAACATGATTTTCATGCAGGACAAT
GCTCCATCACACGCGTCCAAGTACTCCACAGCGTGGCTGGCAAGAAAGGGTATAAAAGAA
GAAAAACTAATGACATGGCCTCCTTGTTCACCTGATCTGAACCCCATTGAGAACCTGTGG
TCCATCATCAAATGTGAGATTTACAAGGAGGGAAAACAGTACACCTCTCTGAACAGTG--
TCTGGGAGGCTGTGGTTGC-TGCTGCACGCAAT-GTTGATGGTGAACAGATCAAAACACT
GACAGAATCCATGGATGGCAGGCTTTTGAGTGTCCTTGCAAAGAAAGGTGGCTATATTGG
TCGCTGATTTG--TTTTT-G----------------------------------------
---------------------------------------TTTTGTTTTTGAATG-TCAGA
AATGTATATT----TGTGAATGTGGAGATGTT---------ATATTGGTTTCACTGGTAA
AAATA-AATAATTGAAATGGGT----ATATATTTG---TT------------------TT
TTG----TTAAGTTGCCTAATAATTATGCAC--AGTA-ATAGTCACC---------TGCA
CACACAGA-TATCCCCCTAAAATAGCTAAAACT---AAAAACAAACTAAAAACTACTTCC
AAAAACATTCAGCTTTGATA---TTAATGAGTTTTTTGGGTTCATTGAGAACATGGTTGT
TGTTCAATAATAAAATTATTCCTCAA-AAATACAACTTGCCTAATAATTCTGCACTCCCT
G
>HbTRT
CAGGGAGTGCAGAATTATTAGGCAAATGAGTATTTTGTCCACATCATCCTCTTCATGCAT
GTTGTCTTACTCCAAGCTGTATAGG---------------------CTCGAAAGCCTACT
ACCAATTAA--GCATATTAGGTGATGTGCAT--------CTCTGTAATGAGAAGGGGTGT
GGTCTAATGACATCAACACCCTA---------------TATCA-GGTGTGCATAATTATT
AGGCAACGTCCTTTCCTTTGGCAAAATGGGTCAAAAGAAGGACTTGACAGGCTCAGA--A
AAGTCAAAAATAGTG---------------------------------------------
------------------------------------------------------------
-----------AGATATCTTGCA--GAGGGATGCAGCAGTCTCAAAATTGCAAAGCTTCT
GAAGCGTGATCATCGAACAATCAAGCGTTTCATTCAAAATAGTCAACAGGGTCGCAAGAA
GCGTGTGGAAAAA---CCAAGGCGCAAAATAACTGCCCATGAACTGAGAAAAGTCAAGCG
TGCAGCTGCCAAGATGCCACTTGCCACCAGTTTGGCCATATTTCAGAGCTGC-AACATCA
CTGGAGTGCCCAAAAGCACAAGGTGTGCAATACT-CAGAGACATGGCCAAGGTAAGAAAG
GCT-GAAAGACGACCACCACTGAACAAG------------------ACACACAAGCTGAA
ACGTCAAGACTGGGCCAAGAAATATCTCAAGACTGG-----TTTTTCTAAGGTTTTATGG
ACTG-ATGAAATGAGAGTGAGTCTTGATGGGCCA----GATGGATGGGCCCGTGGCTGGA
TTGGTAAAGGGCAGAGAGCTCCAGTCCGACTCAGACGCCAGCAAGGTGGAGGTGGAGTAC
TGGTTTGGGCTGGTATCAT---CAAAGATGAGCTTGTGGGGCCTTTTCGGGTTGAGGATG
GAGTCAAGCTCAACTCCCAGTCCTACTGCCAGTTTCTGGAAGA-CACCTTCTTC---AAG
CAGTGGTACAGGAAGAAGTCTGCATCCTTCAAGAAAAACATGATTTTCATGCAGGACAAT
GCTCCATCACACGCGTCCAAGTACTCCACAGCGTGGCTGGCAAGAAAGGGTATAAAAGAA
GAAAAACTAATGACATGGCCTCCTTGTTCACCTGATCTGAACCCCATTGAGAACCTGTGG
TCCATCATCAAATGTGAGATTTACAAGGAGGGAAAACAGTACACCTCTCTGAACAGTG--
TCTGGGAGGCTGTGGTTGC-TGCTGCACGCAAT-GTTGATGGTGAACAGATCAAAACACT
GACAGAATCCATGGATGGCAGGCTTTTGAGTGTCCTTGCAAAGAAAGGTGGCTATATTGG
TCGCTGATTTG--TTTTT-G----------------------------------------
---------------------------------------TTTTGTTTTTGAATG-TCAGA
AATGTATATT----TGTGAATGTGGAGATGTT---------ATATTGGTTTCACTGGTAA
AAATA-AATAATTGAAATGGGT----ATATATTTG---TT------------------TT
TTG----TTAAGTTGCCTAATAATTATGCAC--AGTA-ATAGTCACC---------TGCA
CACACAGA-TATCCCCCTAAAATAGCTAAAACT---AAAAACAAACTAAAAACTACTTCC
AAAAACATTCAGCTTTGATA---TTAATGAGTTTTTTGGGTTCATTGAGAACATGGTTGT
TGTTCAATAATAAAATTATTCCTCAA-AAATACAACTTGCCTAATAATTCTGCACTCCCT
G
>DrTRT
CAGGGAGTGCAGAATTATTAGGCAAATGAGTATTTTGACCACATCATCCTCTTTATGCAT
GTTGTCTTACTCCAAGCTGTATAGG---------------------CTCGAAAGCCTACT
ACCAATTAA--GAATATTAGGTGATGTGCAT--------CTCTGTAATGAGAAGGGGTGT
GGTCTAATGACATCAACACCCTA---------------TATCA-GGTGTGCATAATTATT
AGGCAACTTCCTTTCCTTTGGCAAAATGGGTCAAAAGAAGGACTTGACAGGCTCAGA--A
AAGTCAAAAATAGTG---------------------------------------------
------------------------------------------------------------
-----------AGATATCTTGCA--GAGGGATGCAGTACTCTTAAAATTGCAAAGCTTCT
GAAGCGTGATCATCGAACAATCAAGCGTTTCATTCAAAATAGTCAACAGGGTCGCAAAAA
GCGTGTGGAAAAA---CCAAGGCGCAAAATAACTGCCCATGAACTGAGAAAAGTCAAGCG
TGCAGCTGCCAAGATGCCACTTGCCACCAGTTTGGCCATATTTCAGAGCTGC-AACATCA
CTGGAGTGCCCAAAAGCACAAGGTGTGCAATACT-CAGAGACATGGCCAAGGTAAGAAAG
GCT-GAAAGACGACCACCACTGAACAAG------------------ACACACAAGCTGAA
ACGTCAAGACTGGGCCAAGAAATATCTCAAGACTGA-----TTTTTCTAAGGTTTTATGG
ACTG-ATGAAATGAGAGTGAGTCTTGATGGGCCA----GATGGATGGGCCCGTGGCTGGA
TTGGTAAAGGGCAGAGAGCTCCAGTCCGACTCAGACGCCAGCAAGGTGGAGGTGGAGTAC
TGGTTTGGGCTGGTATCAT---CAAAGATGAGCTTGTGGGGCCTTTTCGGGTTGAGGATG
GAGTCAAGCTCAACTCCCAGTCCTACTGCCAGTTTCTGGAAGA-CACCTTCTTC---AAG
CAGTGGTACAGGAAGAAGTCTGCATCCTTCAAGAAAAACATGATTTTCATGCAGGACAAT
GCTCCATCACACGCGTCCAAGTACTCCACAGCGTGGCTGGCGAGAAAGGGTATAAAAGAA
GAAAAACTAATGACATGGCCTCCTTGTTCACCTGATCTGAACCCCATTGAGAACCTGTGG
TCCATCATCAAATGTGAGATTTACAAAGAGGGAAAACAGTACACCTCTCTGAACAGTG--
TCTGGGAGGCTGTGGTTGC-TGCTGCACGCAAT-GTTGATGGTGAACAGATCAGAACACT
GACAGAATCCATGGATGGCAGGCTTTTGAGTGTCCTTGCAAAGAAAGGTGGCTATATTGG
TCACTGATTAG--TTTTT-G----------------------------------------
---------------------------------------TTTTGTTTTTGAATG-TCAGA
AATGTATATT----TGTGAATGTGGAGATGTT---------ATATTGGTTTCACTGGTAA
AAATA-AATAATTGAAATGGGT----ATATATTTG---TT------------------TT
TTG----TTAAGTTGCCTAATAATTATGCAC--AGTA-ATAGTCACC---------TGCA
CACACAGA-TATCCCCCTAAAATAGCTAAAACT---AAAAACAAACTAAAAACTACTTCC
AAAAATATTCAGCTTTGATA---TTAATGAGTTTTTTGGGTTCATTGAGAACATGGTTGT
TGTTCAATAATAAAATGATTCCTCAA-AAATACAACTTGCCTAATAATTCTGCACTCCCT
G
>CypvTRT
CACTGTGTGCAGAATTATTAGGCAAATGAGTATTTCGACCACATCATCCTTTTCATACAT
GTTGTCCTACTCCAAGCTGTATAGG---------------------CTTGAAAGCCAACT
ACCAATTAA--GTAAATCAGGTGGTGTGCAT--------CTCTGTAATGAGAAGGGGTGT
GGCCTAATGACATCAACACCCTA---------------TATAA-GGTGTGCTTAATTATT
AGGCAACTTCCTTTCCTTTGGCAAAATGGGTCAGAAAAGAGATTTGACAGACTCTGA--A
AAGTCAAAAATTGTC---------------------------------------------
------------------------------------------------------------
-----------AGATGTCTTTCA--GAGGGGTGCAGCAGTTTGGAAATTGCCAAGCTTTT
GAAGCGGGATCATCGCACAATCAAGCGGTTCATGGCAAATAGCCAACAGGGGCGCAAGAA
GCGTGTTGAAAAA---AGAAGACGCAAAATAACTCCCCATGAATTGAGAAGGATCAAGCG
TGAAGCTGCCAGGAAGCCATTAGCCACCAGTTGTGCCATATTTCAGAGCTGC-AACATGT
CTGGAGTGCCGAGAAGCACAAGGTGCTCAATACT-CAGGGACCTGGCCAAGGTAAGGAAA
GCC-GAAAAAAGGCCACCTTTGAACAAG------------------ACACACAAGACAAA
ACGTCAAGATTGGGCCAAGAAATATCTGAAGACTGA-----TTTCTCCAAGGTGTTTTGG
TCTG-ATGAAATGAGAGTGAGTCTTGATGGGCCAGATGGATGGATGGGCACCAGGCTGGA
TCAGTAAAGGGCAGCAAGTTCCTTATCGACTCAGACGCCAGCAAGGTGGAGGTGGGGTAC
TGGTATGGGCTGGTATCAT---CAAAGATGAGCTTGTGGGACCTTTTCGGGTTGATGATG
GAGTCAAGATCAACTCCCAGACCTACTGCCAGTTTCTGGAAGA-CACCTTCTTC---AAA
CAGTGGTACAAGAAGAAGTCGCCATCATTCAAGAAAAACATGATATTCATGCAGGACAAT
GCTCCGTCACACGCATCAAAATACACCACAGCGTGGCTGGCCAGAAAAAGTCTAAAAGGA
GAAAAAATAATGACATGGCCCCCTTGTTCACCTGATCTGAACCCCATGGAGAACCTGTGG
TCCTTCATGAAATGTGAGATCTACAGGGAGGGAAAACAGTCCACCTCTCTGAACAGTG--
TCTGGGAGGCTGTGGTGGC-TGCTGCACGCAAT-GTGGATCGCAAACAGATCAAGACACT
GACAGAATCTATGGATGGAAGGCTTTTGAGCGTCATGGTGAAGAAAGGTGGCTATATTGG
TCACTGATTTG--TTTTT-T----------------------------------------
---------------------------------------TTTTGTTTTTGAATG-TCGCA
AATGTTTATT----TCTGAATTTTGAGTTGTT---------ATATTGGTTTACCTGGTGA
AAATA-AACAAGTGAGATGGGT----ATATATTTG---TT------------------TT
TTA----TTACGTTGCCTAATAATTCTGCAC--AGTA-ATATTTACC---------TGCA
CACACAGA-CATCCTCATAAAATGGCCAAATCTAAAAAAAAAAAAAACACATCAACTTCC
AAAAATATGAAACTTTGATA---TTAAGGAGTCTTTTGGGTTGATTGAGAACACAATTGT
GGCCCAATAATAAAAATAATCCTCAA-AAATACAACTTGCCTAATAATTCTGCACACAGT
G
>PemTRT
CACTATGTGCAGAATTATTAGGCAAATAAGTATTTTGACCACATCATCCTTTTTATGCAT
GTTGTCGTACTCCAAGCTGTATAGG---------------------CTTGAAAGCCTACT
ACCAATTAA--GTATATCAGCTGATGTGCAT--------CTGGGTAATGAGAAGGGGTGT
GGTCTAATGACATCAACACCCTA---------------TATCA-GGTGTGCATAATTATT
AGGCAACTTCCTTTCCTTTGGCAAAATGGGTCAGAAGAGAGATTTGACGGACTCTGA--A
AAGTCTAAAATTGTG---------------------------------------------
------------------------------------------------------------
-----------AGATGTCTTGCA--GAGGGATGCAGCAGCCTTGAAATTGCCAAGCTTTT
GAAGCGGGATCACAGAACAATCAAGCGTTTCATGGCAAATAGCCAACAGGGTCGCAAGAA
GCACGTTGAAAAA---AGAAGGCGCAAAGTAACTTCCCAAGAATTGAGGAAAATCAAGCG
TGAAGCTGCCAAGATGCCATTTGCCACCAGTTCTGCCATATTTCAGAGCTCC-AACGTTA
CTGGAGTGTCAAAAAGCACAAGGTGTGCAATACT-CAGGGACATGGCCAAGGTAAGGAAG
GCT-GAAAAACGACCACCACTGAACAAG------------------AGACACAAGATAAA
ACGTCAAGACTGGGCCAAGAAATATCTCAAGACTGA-----TTTTTCTAAGGTTTTATGG
TCTG-ATGAAATGAGAGTGAGTCTTGATGGGCCA----GATGGATGGGCCCGTGGCTGGA
TCAGTAAAGGGCAGAAAGCTCCACTCCGACTCAGACGCCAGCAAGGTGGAGGAGGGGTAC
TGGTATGGGCTGGTATCAT---CAAAGATGAGCTTGTGGGACCTTTTCGGGTTGAGGATG
GAGTCAAACTCAACTCCCAGTCCTACTGCCAGTTCCTGGAAGA-CACCTTCTTC---AAG
CAGTGGTACAAGAACAAGTCGCCATCTTTCAAGAAAAACATGATTTTCATGCAGGACAAT
GCTCCATCACATGCCTCCAAATACTCCACAGCGTGGCTGGCCAGTAAAGGTCTAAAAGAT
GAAAAAATAATGACATGGCCCCCTTGTTCACCTGATCTGAACCCCATAGAGAACCTGTGG
TCCCTCATGAAACGTAAGATCTACAAGGAGGGAAAACAGTACACCTCTCTGAACAGTG--
TCTGGGAGGCTGTGGTTGC-TGCTGCACGCAAT-GTTGATGGTGAACAGATCAAGAAGCT
GACAGAATCCATGGATGGAAGGCTTTTGAGTGTCCTTGTAAAGAAAGGTGGCTATATTGG
TCACTGATTTG--TTTTT-G----------------------------------------
---------------------------------------TTTTGTTTCTGAATG-TCAGA
AATGTTTATT----TGTAAATTTTGAGTTGTT---------ATATTGGTTTTCCTGGCAA
AAATA-AATAAGTGAGATGGGT----ATATATTTGTT-TT------------------TT
TTA----TTAATTTGCCTAATAATTCTGCAC--AGCA-ATAGTTACC---------TGCA
CACACAGA-TATCCTCCTAAGATAGCCAAAACT----AAAAAAGCCCCACTCCAACTTCC
AAAAATATTCAGCTTTGATA---TTTGTGAGTCTTTTGGGTTGATTGAGAATATAGTAGT
TGTTCAATAATAAAATTAATCCTCAA-AAATACAACTTGCCTAATAATTCTGCACA----
-
>SchTRT
CACTATGTGCAGAATTATTAGGCAAATAAGTATTTTGACCACATCATCCTTTTTATGCAT
GTTGTCGTACTCCAAGCTGTATAGG---------------------CTTGAAAGCCTACT
ACCAATTAA--GTATATCAGCTGATGTGCAA--------CTGGGTAATGAGAAGGGGTGT
GGTCTAATGACATCAACACCCTA---------------TATCA-GGTGTGCATAATTATT
AGGCAACTTCCTTTCCTTTTGCAAAATGGGTCAGAAGAGAGATTTGACGGACTCTGA--A
AAGTCTAAAATTGTG---------------------------------------------
------------------------------------------------------------
-----------AGATGTCTTGCA--GAGAGATGCAGCAGCCTTGAAATTGCCAAGCTTTT
GAAGCAGGATCACAGAACAATCAAGCGTTTCATGGCAAATAGCCAACAGGGTCGCAAGAA
GCACGTTGAAAAA---AGAAGGCGCAAAGTAACTTCCCAAGAATTGAGGAAAATCAAGCG
TGAAGCTGCCAAGATGCCATTTGCCACCAGTTCTGCCATATTTCAGAGCTCC-AACGTTA
CTGGAGTGTCAAAAAACACAAGGTGTGCAATACT-CAGGGACATGGCCAAGGTAAGGAAG
GCT-GAAAAACGACCACCACTGAACAAG------------------AGACACAAGATAAA
ACGTCAAGACTGGGCCAAGAAATATCTCAAGACTGA-----TTTTTCTAAGGTTTTATGG
TCTG-ATGAAATGAGAGTGAGTCTTGATGGGCCA----GATGGATGGGCCCGTGGCTGGA
TCAGTAAAGGGCAGAAAGCTCCACTCTGACTCAGACGCCAGCAAGGTGGAGGAGGGGTAC
TGGTATGGGCTGGTATCAT---CAAAGATGAGCTTGTGGGACCTTTTCGGGTTGAGGATG
GAGTCAAACTCAACTCCCAGTCCTACTGCCAGTTCCTGGAAGA-CACCTTCTTC---AAG
CAGTGGTACAAGAAGAAGTCGCCATCTTTCAAGAAAAACATGATTTTCATGCAGGACAAT
GCTCCATCACATGCCTCCAAATACTCCACAGCATGGCTGGCCAGTAAAGGTCTAAAAGAT
GAAAAAATAATGACATGGCCCCCTTGTTCACCTGATCTGAAGCCCATAGAGAACCTGTGG
TCCCTCATGAAACGTAAGATCTACAAGGAGGGAAAACAGTACACGTCTCTGAACAGTG--
TCTGGGAGGCTGTGGTTGC-TGCTGCACGCAAT-GTTGATGGTGAACAGATCAAGAAGCT
GACAGAATCCATGGATGGAAGGCTTTTGAGTGTCCTTGTAAAGAAAGGTGGCTATATTGG
TCACAGATTTG--TTTTT-G----------------------------------------
---------------------------------------TTTTGTTTTTGAATG-TCAGA
AATGTTTATT----TGTAAATTTTGAGTTGTT---------ATATTGGTTTGCCTGGCAA
AAATA-AATAAGTGAGATGGGT----ATATATTTG---TT------------------TT
TTA----TTAATTTGCCTAATAATTCTGCAC--AGCA-ATAGTTACC---------TGCA
CACACAGA-TATCCTCCTAAGATAGCCAAAACT----AAAAAAGCCCCACTCCAACTTCC
AAAAATATTCAGCTTCAATA---TTTGTGAGTCTTTTGGGTTGATTGAGAATATAGTAGT
TGTTCAATAATAAAATTAATCCTCAA-AAATACAACTTGCCTAATAATTCTGCACACACT
G
>AcTRT
CACTGTGTGCAGAATTATTAGGCAAATGAGTATTTTGACCACATCATCCTTTTTATACAT
GTTGTCCTACTCCAAGCTGTATAGG---------------------CTTGAAAGCCAACT
ACCAATTAA--GTAAATCAGGTGATGTGCAT--------CTCTGTAATGAGGAGGGGTGT
GGTCTAATGACATCAACACCCTA---------------TATAA-GGTGTGCTAAATTATT
AGGCAACTTCCTTTCCTTTGGCAAAATGGGTCAGAAGAGAGATTTGACGGACTCTGA--A
AAGTCAAAAATTGTG---------------------------------------------
------------------------------------------------------------
-----------AGATGTCTTGCA--GAGGGATGCAGCAGTCTTGAAATTGCCAAACTTTT
GAAGCGTGATCACCGAACAATCAAGCGTTTCATGGCAAATAGCCAACAGGGTCGCAAGAA
GCGTGTTGAAAAA----AAAGGCGCAAAATAACTGCCCATGAATGGAGGAAAATCAAGCG
TGAAGCTGCCAAGATGCCATTAGCCACCAGTTTGGCCATATTTCAGAGCTGC-AACGTTA
CTGGAGTATCAAAAAGCACAAGGTGTGCAATACT-CAGGGACATGGCCAAGGTAAGGAAG
GCT-GAAAAACGACCACCTTTGAACAAG------------------AAACATAAGATAAA
ACGTCAAGACTGGGCCAAGAAATATCTTAAGACTGA-----TTTTTCTAAGGTTTTATGG
ACTG-ATGAAATGAGAGTGACTCTTGATGGGCCA----GATGGATGGGCCCGAGGCTGGA
TCAGTAAAGGGCAGAGAGCTCCACTCCGACTCAGACGCCAGCAAGGTGGAGGTGGGGTAC
TGGTATGGGCTGGTATCAT---CAAAGATGAACTTGTGGGGCCTTTTCGGGTTGAGGATG
GAGTGAAGCTCAACTCCCAGACCTACTGCCAGTTCCTGGAAGA-CACCTTCTTC---AAG
CAGTGGTACAGGAAGAAGTCAGTATCGTTCAAGAAAAACATGATTTTCATGCAGGACAAT
GCTCCATCACATGCATCCAAATACTCCACAGCGTGGCTGGCCAGTAAAGGTCTAAAAGAA
GAAAAAATAATGACATGGCCCCCTTGTTCACCTGATCTGAACCCCATAGAGAACCTGTGG
TCCCTCATAAAATGTGAGATCTACAGGGAGGGAAAACAGTACACCTCTCTGAACAGTG--
TCTGGGAGGCTGTGGTGGC-TGCTGCACGCAAT-GTTGATCGCAAACAGATCAAGCAACT
GACAGAATCTATGGATGGAAGGCTTTTGAGTGTCATCGTAAAGAAAGGTGGCTATATTGG
TCACTGATTTG--TTTTTGG----------------------------------------
---------------------------------------TTTTGTTTTTGAATG-TCTGA
AATGTTTATT----TCTAAATTTTCTGTTGTT---------ATATTGGTTTACCTGGTGA
AAATA-AACAAGTGAGATGGGT----ACATATTTG---GT------------------TT
TTA----TTCAGTTGCCTAATAATTCTGCAC--AGTA-ATAGTTACC---------TGCA
CAAACAGA-TATCCTCCTAAGATAGCCAAATCT-----AAAAAACCCCACTCCAACTTCC
AAAAATATTAAGCTTTGAGA---TTTACGAGTCTTTTGGGTTGATTGAGAACATAGTTGT
TGTTCAATAATAAAAAGACTCCTATC-AAATACAACTTGCCTAATAATTCTGCACACAGT
G
>AsmTRT
CACTGTGTGCAGAATTATTAGGCAAATTAGTATTTTGATCACATCATCCTTTTTATACAT
GTTGTCCTACTCCAAGCTGTATAGG---------------------CTTGAAAGCCAACT
ACCAATTAA--GTAAATCAGGTGATGTGCAT--------CTCTGTAATGAGAAGGGGTGT
GGTCTAATGACATCAACACCCTA---------------TATAA-GGTGTGCTTAATTATT
AGGCAACTTCCTTTCCTTTGGCAAAATGGGTCAGAAGAGAGATTTGACAGACTCTGA--A
AAGTAAAAAATTGTG---------------------------------------------
------------------------------------------------------------
-----------AGATGTCTTGCA--GAGGGATGCAGCAGTCTTGAAATTGCCAAACTTTT
GAAGCGTGATCACCGAACAATCAAGCGTTTCATGGCAAATAGCCAACAGGGTCGCAAGAA
GCGTGTTGAAAAA----AAAGGCGCAAAATAACTGCCCATGAATTGAGGAAAATCAAGCA
TGAAGCTGCCAAGATGCCATTTGCCACCAGTTTTGCCATATTTCAGAGCTGC-AACATTA
CTGGAGTATCAAAAAGCACAAGGTGTGCGATACT-CAGGGACATGGCCAAGGTAAGGAAA
GCT-GAAAAACGACCACCTTTGAACAAG------------------AAACATAAGATAAA
ACGTCAAGACTGGGCCAAGAAATATCTTAAGACTGA-----TTTTTCTAAGGTTTTATGG
ACTG-ATGAAATGAGAGT-----------GGCCA----GATGGATGGGCCTGAGGCTGGA
TCAGTAAAGGGCAGAGAGCTCCACTCCGACTCAGACACCAGCAAGGTGAAGGTGGGGTAC
TGGTATGGGCTGGTATCAT---CAAAGATGAACTTGTGGGACCTTTTCGGGTTGAGGATG
GAGTGAAGCTCAACTCCCAGACCTACTGCCAGTTTCTGGAAGA-CAC---CTTC---AAG
CAGTGGTACAGGAAGAAGTCGGTATCGTTCAAAAAAAACATGATTTTCATGCAGGACAAT
GCTCCATCACACGCATCCAAATACTCCACAGCGTGGCTGGCCAGTAAAGGTCTAAAAGAA
GAAAAAATAATGACATGGCCCCCTTGTTCACCTGATCTGAACCCCATAGAGAACCTGTGG
TCCCTCATAAAATGTGAGATCTACAGGGAGGGAAAACAGTACACCTCTCTGAACAGTG--
TCTGGGAGGCTGTGGTGGC-TGCTGCACGCAAT-GTTGATCGTAAACAGATCAAGAAACT
GACAGAATCTATGGATGGAAGGCTTTTGAGTGTCATCGTAAAGAAAGGTGGTTATATTGG
TCACTGATTTG--TTTTTGG----------------------------------------
---------------------------------------TTTTGTTTTTGAATG-TCAGA
AATGTTTATT----TCTAAATTTTGAGTTGTT---------ATATTGGTTTACCTGGTGA
AAATA-AACAAGTGAGATGGGT----ATATATTTG---TT------------------TT
TTA----TTAAGTTGCCTAATAATTCTGCAC--AGTA-ATAGTTACC---------TGCA
CAAACAGA-TATCCTCCTAAGATAGCCAAATCT---AAAAAAAAAAACACTCCAACTTCC
AAAAATATTAAGCTTTGATA---TTTATGAGTCTTTTGGGTTGATTGAGAACATAGTTGT
TGTTCAATAATAAAAAGAATCCTCTC-AAATACAACTTGCCTAATAATTCTGCACACACT
G
>ElTRT
CACTGCGTGCACAATTATTAGGCAAGTGAGTATTCTGATCATATTATTATTTCTATGCAC
ATTTTCCAACTCCAAACCATATAAA---------------------CTTGAATGCTCATT
GG--ATTGAATCATTTTCAGGTGATATGTAT--------TTGTGTAATGAGGGAGGGTGT
GGCA-ACAGTGAATAACACCTTA---------------TATCAAGGTGTGCATAATTATT
AGGCAGCTTCATGACCTCAGGTAAAATGGGCCAAAAAAGAGATTTAACTGACACTGA--A
AAGTCATAAATTGTA---------------------------------------------
------------------------------------------------------------
-----------AAATGCCTTTCA--GACGGATGCAACACTCTTGAAATAGCTAAACTATT
GAGGCGTGACCACCAGACACTCAAACGTTTTGTTGCGAATAGTCAACTGGGGTGCAAAAA
ATGCATGGAGAAG---AAAAGACGCAAATTAACTGCAAAAGACTTGAGAAGAATTAAACG
TGAAGCTACCAGGAACCCATTATCCTCCAGTGCCACCATATTCCAGAACTGC-AACCTAC
CTGGAGTGTCCAGAAGTACAAGGTGTCAAGTGCT-CAGAGACATGGCCAAGGTCAAGAAG
GCT-GAAAGAAGACCACCACTGAATAAG------------------ATTCACACGTTGAA
GCGTATAGATTGGGCAAAGAAATACCTGAAGACAGA-----TTTTTCAAAGGTTTTATGG
ACAG-ATGAAATGAGAGTGACTCTTGATGGACCA----GATGGATGGGCCTGTGGCTGGA
TCACTAATGGACACAGGGCACCACTTTGAGTCAGGCGCCAGCAAGGTGGAGGAGGGGTAC
TGGTATGGGCTGCTATCAT---TAAGGATGAGGTAGTTGGACCTTTTTGGGTTGAAGATG
GACTGAAACTCAACTCCCATACCTACTGCCAGTTTCTGGAAGA-TACTTTCTTC---AAG
CAGTGGTACAGGAAGAAGTCCTCAGCATTCAAGAAGGCCATGTTCTTTATGCAGGACAAT
GCTCCATCACATGCATCCAAGTACTCCACTGCTTGGCTAGCAAGCAAGGGCCTCAAAGAT
GCCCGAATAATGACCTGGCCCCCTTCCTTACCTGACTTAAATCCTATTGAGAACTTGTGG
ACCCTTCTCAAACGTGAGATTTACAGTCAGGGAAGACAATACACCTCTTTGAACAGCA--
TTTGGGAGGCTGTGGTTGC-TGCTTCAGCGAAA-GTTGATCGTGAACAGATCAAGAAACT
GACAGACTGCATGGATGGAAGGCTCATGGCAGTTATTGAAAAGAAGGGTGGCTATATCGG
TCACTGA----------A------------------------------------------
-----------------------------------------TATTTTTGAAAGG-CCAGA
AATGTTATTTA--ATTTTCATTTTGTGTTACTTATTTGTTGCACTTACTCTAAAAATTTA
GAATA-AACAAGTGAGTTGGAG----AAATTATT----TT------------------TG
TAA----TTTAGTTGCCTAATAATTCTGCAC--ACTA-ATTGTTGCCTAATAATTGTGCA
CACTTATG-TATTCCCCTGAGAAAGATCAAAA-------------CTCATTTTTCCTTTG
TTAAACATTCAGGTTTGAGG---TTCAATTATATTTTGGATTGACTGAGAGCATTGTGTT
TGTTCAACAATAAAATAAATCTTGAG-GAATACGATTTGCCTAATAATTGTGCACGCAGT
G
>LcTRT
CACTGTGTGCACAATTATTAAGCAAGTGATTATTTTGACCATATCAT-----TTATCCAT
AATTTCGAACTCCAAGCTGTATAAA---------------------CTTGAATGCTTATT
GGATTTAAT--GTATATCTGGTGATATGTAT--------TTGTGTAACAAGGAAGGGTGT
GGCCTAAAGAGATCAACACCCTA---------------TATCACAGTGTGCATAATTATT
AGACAGATTCTTCTCCTCAGGAAAAATGGGCCAAAAAAGAGATTTCACCGGCTCTGA--A
AAGTCAAAAATTGTA---------------------------------------------
------------------------------------------------------------
-----------AAAAGTCTTTCA--GAAGGATCCAGCACTCTTGAAATAACTTAGATATT
GGGGCGTGATCACAGAACCATCAAACGTTTTGTTGCAAATAGTCAACAGGGTCGCAAGAA
ACGTGTCGAGAAG---AAAAGATGCAAATTAACTGCCAAAGATTTGAGAAGAATCAAACA
TGAAGCTACCAGGAACCCATTATCCTCCAGTGCTGCCATATTCCACAACTGC-AACCTAC
CTGGAGTGTCAAGAAGTACGAGGTGTTCAGTTCT-------CATGGCCAAGGTAAGAAAG
GCT-GAAACCCGACCACCTCTGAACAAGTTCAACAACTCTGAACAAGTTCATAGGTTTTA
ACATCAAGAATGGGCCAAGAACTACCTAAAGAGAGA-----TTTTTCAAAGGTTTTGTGG
ACTG-ATGAGATGAGAGTGACTCTTGACAGTCCA----GATGGATGGGACCGTGGTTGGT
TCAGTAACAGACACAGAGCTCCACTTTGACTCAGATGCCAGCAAGGTGGAGGTGGGGTAC
TGGTATTGGTAGGTATTAT---TAAAGATAAGCTAATTGGACATTTTCGGGTTGAAAATG
GACTCCAAATCAACTCTCAGACCTACTGCCAATTTTTAGAAGA-CACTTTCTTCTAAAAG
CAGTGGTACAGGAAAAAGTCTGCATCTTTCAAGA--TTTTTGATTTTTATGCAAGACAAT
GCTCCATCACATGCATCAAAGTACCCCACTGCGTGGCCGGCCAGTAAAGGCCTTAAAGAT
AAAAAACTAATGACATGGCC-CCTTCTTCGCCTGACTTAAACCCTACTGAGAACTTCTGG
GCCCTTCTTAAGCAGGAAATTTACAGTGAAGGTAAACAGTACACCTCTCTGAACAGTG--
TCTGGCAGGCTGTGGTTGC-GGCTGCACAAAAA-GTTGATTCTGACCAGATCAAGAAAGT
GACTGACTCCGTGAATGGAAGGCTTGTGACTGTTATGGAAGAGAAGGGTGGCTATATTGG
TCACTGAGGTTTTTT---------------------------------------------
----------------------------------------GTTTTTTTTCAATT-TCAGA
AATGTTTATT----TGTAAATTTAGAGTTTGT---TTATTATTCTCACTTTAACAGGTGA
AAATA-AACAA--GAGATGGGA----AAATCTCTG---TT------------------TT
TCA----TTTAGTTGCATAATAATTCTGCAC--ACTA-ATAGTTGCCTAATAATGGTGTA
CA--------ATATCTATAAGA------GAATTCTTTCGGTTTTGTTCACTTTTACTACT
-TAAATGTTCAGGTTTGAGGGTTTGTTTGTACATTTTGGATTGACCAAGAGCACCGTAGT
TGTAGAATAAAAAAATGAATCCTTAAGAAATACCACTAGCCTAATAATTGTGCACGCAGT
G
>PsyTRT
------------------------------------------------------------
----------------CTGTATAAA---------------------CGTTAATGCCTTTA
AGCAATTTAA-GCAAATCAGGTGATGTTTAT--------TTGTGTAATGAGGGAGGGTGT
GGCCTATGGAGATCAACACCCAAGGTGTTGACCCACACTCTCAAGGTGTGCATAATTATT
AGGCAGCTTCATTTCCTCAGGCAAAATAGGCCAAAAAAGAGATTTAA--------GA--A
AAGTCAAAAATTTGA---------------------------------------------
------------------------------------------------------------
-----------AAAAGTCTTTCA--GAGGGATGCGGCACTCTTGAAATTGCTAAGATATT
GGGGTGTGATCACAAAACCATAAAATGTTTTGTTGCAAATAGTCAACAGGATTGCAG---
--------------------------------------------TGAGAAGAATCAAACG
CTGAGCTACCAGGAACCCATTATCCTCCAGTTCTGTCATATTCCAGAACTGC-AACCTAC
CTGGAGTGCCCAGAAGTACAAGGTGTTCAGTGCT-CAGATACATGGCCAAGGTAAGGAAG
ACT-GAAACTCAACCACCACTGAACAAG------------------ACA--TAAGTTGAA
ACGTCAAGACTGGGCCAAGAAATATCTGAAGATAGA-----GTTTTCAAAGCTTTTATGG
ACTG-ATGAGATGAGAGTGACTCTTGACAGACCA----GATGGATGGGCCCGTGGCTGGA
TCAGTAACGGGCACAGAGCTCCACTAAGACTCACACGCCAGCAAGGTGGAGGTGGGGTAC
TGGTATGGGCTGTTTTTAT---TAAAGATGAGCTATTTGGAGCTTTTTAGGCTGAATATG
GACTCAAAATCAATTCCCAAACCTAGTGCCAGTTTTTACAAGA-CACTTTTTTC---AAG
CAGTGATACAGGAAAAAGTCTGCATCTTTCAAGAAGACCATGATTTTTATGCAGGACAAT
GCTCCATTGCATGCATCAAAGTACTCCACCGTGTGGCTAGCCAGTAAAGGCCTTAAAGAT
GAAAAAATAATGACATGGTCCCCTTCCTCACCTGACCTAAACACTATTGAGAACTTGTGG
GCCCTTTTTAAACGAGAGATTTACAGTGAAGGAAAACAGTACACCTCTCTGAACAGTG--
TCTGGGAGGCTGTGGATGC-TGCTGCACAAAAT-GTTGATCGTCAACAGATAAAGAAACT
GACAGAGTCCATGAATGGAAGGCTTAC---------------------------------
------------------------------------------------------------
----------------------------------------------------TG-TCAGA
AATGTTTATT----TGTCAATTTTGAGTTATGTGTTTATTATTCTGACTTTAAAAGATGA
AAATA-ACCGA--GAGATGGAA----TAATTTTCGT--TT------------------TT
TCA----TTTAGTTGCATAATAATTCTGCAC--ACTG-ACATTTCCCCAATAATTGTGCA
TAAATAGA-TATTCTCCTAATAAAACCAAAAC-------------CTCACTTTTACTTTC
TTAAATATTCAGGTTTGAGG---TTTATTAACATTTTGGATTGACTAAAAGCACTGTAGT
TGTTCAATAATAAAATGAATCCTCAA-AAATACAACTTGCCAAATAATTGTGCACACAGT
G
>PbTRT
CACGGTGTGCACCATTATTAGGCAAGTGAGTATTTTGACCATATCATCATTTTTATGCAC
ATTTTCTACCTCCAAGCTGTATAAA---------------------CCTGAATGCTTATT
GGATATAA---GCATATCAAGTGATGTGTGT--------TTGTGTAATGAGGGAGGGGGT
GGCCTAAGGAGATCAACACGCTG---------------TATCAAGGTGTGCATAATTATT
AGGCAGCTTCTTTTCCTCAGGCAAAATGGGCCAAAAAAGAGATGTAACTGACTCTGA--A
AAGTCAAAAATTGTAAGAAGTCTTTCAGAGGGATGCAGCACTCTTGAAAATAATTATTAG
GCAGCTTCTTTTCCTCAGGCAAAATGGGCCAAAAAAGAGATGTAACTGACTCTGAAAAGT
CAAAAATTGTAAGAAGTCTTTCA--GAGGGATGCAGCACTCTTGAAATTGCTAAGATATT
GGGGCGTGACCACAGAACCATCAAGCGTTTTGTTGCAAATAGTCAGCAGGGTCGCAAGAA
ACGTGTTGAGAAA---AAAAGACGCAAATTAACTGCCCAAGATTTGAGAGGAATCAAACG
TGAAGCTACCAGGAACGCATTATCCTCCAGTGCTGTCATATTCCAGAACGGC-AAC-TAC
CTGGAGCGCCCAGAAGTACAAGGTGTTCAGTGCT-CAGAGACACAGCCAAGGTAAGGAAG
GCT-GAAACTCAACCACCACTGAACAAG------------------ACACCTAAGTTGAA
ATGGCAAGACTGGGCCAAGAAATATCTGAAGACAGA-----TTGTTCAAAGGTTTTACGG
ACTG------ATGAGAGTGACTCTTGACGGACCA----GATGGATGGGCCCGTGGCTGGA
TCAGTAACAGGCACAGAGCTCCACTTCGACT-------CAGCAAGGTGGAGGTGGGGTAC
TGGTATGGGCTGGTATTAT---TACAGATGAGCTAGTTGGACCTTTTCGGGTTGGAGA--
---------TCAACTCCCAAACCTACTGCCAGTTTTTAGAAGA-CACTTTCTTC---AAG
CAGTGGTACAGGAAAAAGTCTGCATCTTTCAAGAAGACCATGATGTTTATGCAGGACAAT
GCTCCATCGCATGCATCGAAGTACTCCACTGCATGGCTAGCCAGTAACGGCCTCAAAGAT
GAGAGAATAATGACATGGCCCCCTTCCACACCTGACCTAAACCCTACTGAGAACTTGTGG
GCCCTTCTCAAACGGGAGATTTACGGTGAAGGAAAACAGTATACCCCTCTGAACAGTG--
TCTGGGAGG-------------CTGCACAAAAA-GTTGAATGTTAACAGATCAAGAAACT
GACAGACGCCATGAATGGAAGGCTTATGACTGTTATTGCAAAGAAGGGTGGCTATATTGG
TCACTGATTTTTTGTTTGAAATCAAGAAACTGACAGACGCCATGAATGGAAGGCTTATGA
CTGTTATTGCAAAGAAGGGTGGCTATATTGGTCACTGATTTTTTGTTTGAAATC-TCAGA
AATGTTTATT----CGTAAATTTTGAGTTGTT----TATTATTCTCACTTTAACAGATGA
AAATA-AATGAGTGAGATGGGG----GAATTTTTG---TT------------------TT
TCA----TTTAGTTGCATAATAATTCTGCAC--ACTA-ATAGTTGCCCAATAATTGTGCA
CACATAGA-TATGCTCCTAAGAAAGCCAAAACT-------------TCACTTTTACTTTC
TTAAATATTCAGGTTTGAGG---TTTATAAACATTTTGGATTGACCAGGACCACTGTAGT
TGTTCAATAATGAAATTCATCCTCAA-AAATACAACTTGCCTAATAATTGTGCACGCAGT
G
>AnofTRT
CGCTGCGTGCACAATTATTAGACAAGTGAGTATTTTGACCATATCATCATTTTTATGCAT
ATTTTCCAACTCCAAGCTGTATAAA---------------------CTTG-ATGCCAATT
GG-ATTTAA--GCCTATCAGGTGATGTGTAT--------TTGTGTAATGAGGGAGGGTGT
GGCCTAAGGAGATCAACACCCTA---------------TATCAAGGTGTGSATAATTATT
AGGCAGCTTCTTTTCCTCAGGCAAAATGGGCCAAAAAAGAGATTTAACTGACTCTGA--A
AAGTCAAAA---------------------------------------------------
------------------------------------------------------------
---------------GTCTTTCA--GAGGGATGCAGCGCTCTTGAAATTGCGAAGATATT
GGGGCATGATCACAGAACCATCAAACGTTTTGTTGCAAATAGTCAACAGGGTCACAAGAA
ACGTGTTGAGAAA---AAAAG----AAATTAACTGCCAAAGATTTGAGAAGAATCAAATG
TGAAGCTACCAGGAACCCATTATCCTCCAGTGCTGTCATATTCCAGAACTGC-AACCTAC
CTGGAGTGCCCAGAAGTACAAGGTTTTCAGTGCT-CAGAGACATGGCCAAGGTAAGGAAG
GCT-GGAACCAGACCACCACTGAACAAG------------------ACGCACAAGTTCAA
ACGTCAAGACTGGGCCAAGAAATATCTGAAGACAGA-----TTTTTCAAAGGTTTTATGG
GCTG-AATAGAT--GAGTGACTCTTGACGGACCA----GATGGATGGGCCCGTGGCTGGA
TCAGTAACGGATACAGAGCTCCACTTCGACTCAGACGCCAGCAAGGTGGAGGTGGGGTAC
TGGTATGGGCTGGTATTAT---TAAAGATGAGCTGGTTGGACCTTTTCGGGTTGAAGATG
GACTCAAAATCAACTCCCAAACTTACTGCCAGTTTTTAGAAGA-CACTTTCTTC---AAG
CAGTGATACAGGAAAAAGTCTGCATCTTTCAGGAAGACCATGATTTTTATACAGGACAAT
GCTCCATCGCATGCATCGAAGTACTCCACTGCGTGGCTAGCCAGTAAAGGCCTTAAAGAT
GAAAAAATAATGACATGGCCCCCTT-CTCACGTGACCTAAACCCTATTGAGAACATGTGG
GCCCT-------------------------------------------------------
TC----------------------------------------------------------
------------------------------------------------------------
------------------------------------------------------------
------------------------------------------------------------
------------------------------------------------------------
------------------------------------------------------------
------------------------------------------------------------
------------------------------------------------------------
------------------------------------------------------------
------------------------------------------------------------
-
>SsTRT
CACTGTGTGCACAATTATTAGGCAAGTCAGTATTTTGACCATATCATCATTATTATGCAT
ATTTCCCAACTCCAAGCTGTATAAA---------------------CTGGAATGCTTATT
GG-ATTTAA--GCATATCAGGTGATGTGTAT--------TTGTGTAATGAGGGAGGGTGT
GGCCTAAGGAGATCAACACCCTA---------------TATCAAGGTGTGTATAATTATT
AGGCAGCTTCTTTTCCTCAGGCAAAATGGGCCAAAAAAGAGATTTAACTGACTCTGA--A
AAGTCAAAAATTTTA---------------------------------------------
------------------------------------------------------------
-----------AAAAGTATTTCA--GAGGAATGCAGCACTCTTGAAATTGCTAAGATATT
GGGGCGTGATCACAGAACCATCAAACGTTTTGTTGCAAATAGTCAACAGGGTCGCAAGAA
CCGTGTTGAGAAA---AAAAGACGCAAATTAACTGCCAAAGATTTGAGAAGAATCAAACG
TGAAGCTACCAGGAACCCATTATCCTCCAGTGCTGTCATATTCCAGAACTGC-AACCTAC
CTGGAGTGCCCAGAAGTACAAGGTGTTCAGTGCT-CAGAGACATGGCCAAGGTAAGGAAG
GCT-GAAACCCGACCACCACTGAACAAG------------------ACACATAAGTTGAA
ACGTCAAGACTGGGCCAAGAAATATCTGAAGACAGA-----TTTTTCAAAGGTTTTATGG
ACTG-ATGAGATGAGAGTGACTCTTGACGGACCA----GATGGATGGGCCCGTGGCTGGA
TCAGTAACGGGCACGGAGCTCCACTTCGACTCAGACGCCAGCAAGGTGGAGGTGGGGTAC
TGGTATGGGGTGGTATTAT---TAAAGATGAGCTAGTTGGACCTTTTCGGGTTGAAGATG
GACTCAAACTCAACTCCCAAACCTACTGCCAGTTTTTAGAAGA-CACTTTCTTC---AAG
CAGTGGTACAGGAAAAAGTCTGCATCTTTCAAGAAGACCATGATTTTTATGCAGGACAAT
GCTCCATCGCATGCATCGAAGTACTCCACTGCGTGGCTAGCCAGTAAAGGCCTTAAAGAT
GAAAGAATAATGACATGGCCCCCTTCCTCACCTGACCTAAACCCTATTGAGAACTTGTGG
TCCCTTCTTAAACGGACGATTTACGGTGAAGGAAAACAGTACACCTCTCTGACCAGTG--
TCTGGGAGGCTGTGGTTGC-TGCTGCACAAAAA-GTTGATGGTCAACAGATCAAGAAACT
GACAGACTCCATGGATGGAAGGCTTATGACTGTTATTGAAAAGAAGGGTGGCTATATTGG
TCACAGAT----------------------------------------------------
----------------------------------------TTTTTTTTTAAATG-TCAGA
AATGTTTATT----TATACATTTTGAGTTGTTTGTTTATTATTCTCACTTTAACAGATGA
AAATA-AACAAGTGAGATGGGG----AACTTTTCG---TT------------------TT
TCA----TTTAGTTGCATAATAATTCTGCAC--ACTA-ATAGTTGCCCAATAATTGTGCA
CACATAGA-TATTCTCCAAAGAAAGCCAAAAC-------------CTCACTTTTACTTTC
TTAAATATTCAGGTTTGAGG---TTTATTAACATTTTGGATTGACCGAGAGCGCTGTAGT
TGTTCAATAATAAAATTAATCCTCAA-ACATACAACTTGCCTAATAATTGTGCACACAGT
G
>OhTRT
CACCGTGTGCACAATTATTAGGCAAGTGAGTATTTTGACCATATCATCCTTTTTATGCAT
ATTTTCCACCTCCAAGCTGTATAAA---------------------CTTGAATGCTTAGT
GGATATAA---GCATATCAGGTGATGTGTAT--------TTGTGTAATGAGGGAGGGTGT
GGCCTAAGGAGATCAACACCCTA---------------TATCAAGGTGTGCATAATTATT
AGGCAGCTTCTTTTCCTCAGGCAAAATGGGCTAAAAAAGAGATTTAACTGACTCTGA--A
AAGTCAAAAATTGTA---------------------------------------------
------------------------------------------------------------
-----------AAAAGTCTTTCA--GAGGGATGCAGCACTCTTGAAATTGCTAAGATATT
GGGGCGTGATCACAGAACCATCAAACGTTTTGTTGCAAATAGTCAACAGGGTTGCAAGAA
ACATGTTGAGAAA---AAAAGATGCACATTAACTGCCAAAGATTTGAGAAGAATCAAATA
TGAAGCTACCAGGAACCCATTATCCTCCAGTGCTGTCATATTCCAGAACTGC-AACCTAC
CTGGAGTGCCCAGAAGTACAAGGTGTTCAGTGCT-CAGAGACATGGCCAAGGTAAGGAAG
GCT-GAAACCCGACCACCACTGAACAAG------------------ACACATAAGTTGAA
ATGGCAAGACTGGGCCAAGAAATATCTGAAGACAGA-----TTTTTCAAAGGTTTTATGG
ACTG-ATGAGATGAGAGTGACTCTTGACGGACCA----GATGGATGGGCCTGTGGCTGGA
TCAGTAACGGGCACAGAGCTCCACTTCGACTCAGATGCCAGCAAGGTGGAGGAGGGGTAC
TGGTATGGGCTGGTATTAT---TAAAGATGAGCTAGTTGGACCTTTTTGGGTTGAAGATG
GACTCAAAATCAACTCCCAAACCTACTGCCAGTTTTTAGAAGA-CACTTTCTTC---AAG
CAGTGGTACAGGAAAAAGTCTGCATCTTTCAAGAAGACCATGATTTTTATGCAGGACAAT
GCTCCATCGCATGCATCAAAGTACTCCACTGTGTGGCTAGCCAGTAAAGGCCTTAAAGAT
GAAAGAATAATGACATGGCCCCCTTCCTCACCTGACCTAAACCCTATTGAGAACTTGTGG
GCCCTTCTTAAATGGGAGATTTATGGTGAAGGAAAACAGTACACCTCTCTGAACAGTG--
TCTGGGAGGCTGTGGTTGC-TGCTGCACAAAAA-GTTGATCGTCAACAGATCAAGAAACT
GACAGACTCCATGAATGGAAGGCTTATGACTGTTATTGAAAAGAAGGGTGGCTATATTGG
TCACTGAT----------------------------------------------------
----------------------------------------TTTTTTTTGAACTG-TCAGA
AATGTTTATT----TGTAAATTTTGAGTTGTTTGTTTATTATTCTCACTTTAACAGATGA
AAATA-AATGAGTGAGATGGGA----AAATTTTCA---TT------------------TT
TCA----TTTAGTTGCATAATAATTCTGCAC--ACTA-ATAGTTGCCCAATAATTGTGCA
CACATAGA-TATTCTCCTAAGAAAGCCAAAAC-------------CTCACTTTTACTTTC
TTAAATATTCAGGTTTGAGG---TTTATTAACATTTTGGATTGACCGAGAGCACTGTAGT
TGTTCAATAATAAAATTAATCCTCCA-AAATACAGCTTGCCTAATAATTGTGCACACAGT
G
>CmpTRT
CACTGTGTGCACAATTATTAGGCAAGTGAGTATTTTGACCATATCATCATTTTCATGCAT
ATTTTCCACCTCCAAGCTGTATAAA---------------------CTTGAATGCTTAGT
GGATATAA---GCATATCAGGTGATGTGTAT--------TTGTGTAATGAGGGAGGGTGT
GGCCTAAGGAGATCAACACCCTA---------------TATCAAAGTGTGCATAATTATT
AGGCAGCTTCTTTTCCTCAGGCAAAATGGGCCAAAAAAGAGATTTAACTGACTCTGA--A
AAGTCAAAAATTGTA---------------------------------------------
------------------------------------------------------------
-----------AAAAGTCTTTCA--GAGGGATGCAGCACTCTTGAAATTGCTAAGATATT
GGGGCGTGATCACAGAACCATCAAACGTTTTGTTGCAAATAGTCAACAGGGTCGCAAGAA
ACGTGTTGAGAAA---AAAAGACGCACATTAACTGCCAAAGATTTGAGAAGAATCAAACG
TGAAGCTACCAGGAACCCATTATCCTCCAGTGCTGTCATATTCCAGAACTGC-AACCTAC
CTGGAGTGCCCAGAAGTACAAGGTGTTCAGTGCT-CAGAGACATGGCCAAGGTAAGGAAG
GCT-GAAACCCGACCACCACTGAACAAG------------------ACACATAAGTTGAA
ATGGCAAGACTGGGCCAAGAAATATCTGAAGACAGA-----TTTTTCAAAGGTTTTATGG
ACTG-ATGAGATGAGAGTGACTCTTGATGGACCA----GATGGATGGGCCTGTGGCTGGA
TCAGTAATGGGCACAGAGCTCCACTTCGACTCAGATGCCAGCAAGGTGGAGGTGGGGTAC
TGGTATGGGCTGGTATTAT---TAAAGATGAGCTAGTTGGACCTTTTCGGGTTGAAGATG
GACTCAAAATCAACTCCCAAACCTACTGCCAGTTTTTAGAAGA-CACTTTCTTC---AAG
CAGTGGTACAGGAAAAAGTCTGCATCTTTCAAGAAGACCATGATTTTTATGCAGGACAAT
GCTCCATCGCATGCATCAAAGTACTCCACTGCGTGGCTAGCCAGTAAAGGCCTTAAAGAT
GAAAGAATAATGACATGGCCCCCTTCCTCACCTGACCTAAACCCTATTGAGAACTTGTGG
GCCCTTCTTAAATGGGAGATTTACGGTGAAGGAAAACAGTACACCTCTCTGAACAGTG--
TCTGGGAGGCTGTGGTTGC-TGCTGCACAAAAC-GTTGATTGTCAACAGATCAAGAAACT
GACAGACTCCATGAATGGAAGGCTTATGACTGTTATTGAAAAGAAGGGTGGCTATATTGG
TCACTGATT---------------------------------------------------
----------------------------------------TTTTTTTTGAAATG-TCAGA
AATGTTTATT----TGTACATTTTGAGTTGTTTGTTTATTATTCTCACTTTAACAGATGC
AAATA-AATGAGTGAGATGGGC----AAATTTTCA---TT------------------TT
TCA----TTTAGTTGCATGATAATTCTGCAC--ACTA-ATAGTTGCCCAATAATTGTGCA
CACATAGA-TATTCTCCTAAGAAAGCCAAAAC-------------CTCACTTTTACTTTC
TTAAATATTCAGGTTTGAGG---TTTATTAACATTTTGGATTGACTGAGAGCACTGTAGT
TGTTCAATAAGAAAATTAATCCTCCA-AAATACAACTTGCCTAATAATTGTGCACACAGT
G
>XtTRT
CACCCTGTTCCAAATTATTATGCAAATTA-TATTTTTCTCAT-TTACCAAAATAATTGAT
GT----AAATAACAGTCAGCATAA----------------------TTCTCATG-TTATC
AACTATTAA--GAGTACAATTCAAATTTTATTGAACAAACCTCCTAATGATAACAGTATT
TTTTTTAAGA-ATAAAAAACTTA---------------CAATGCACTGTTCCAAATTATT
ATGCAAATTCTATTT--------AAGTGTCACAAAGATTAGATTTTTTGGTTTTCAATTA
AAATCATGGATGGCATTGTGTCT-------------------------------------
------------------------------------------------------------
-----------CAATGCCTTGGA-CGAGGTATGAAAA----CAGATATTTCACGAAAACT
TAAGCGTGATCATCGCACTATTAAGAGATTTGTGGCTGATTCAGAGCACAGACGT---GT
TCGTGCAGATAAAGGCACATTGAGGAAGATTTCTGCCAGATCCATGCATCGGATCAAGAG
AGCAGCTGCTAAAATGCCATTACATAGCAGCAAACAGATATTTGA-AGCTGCTGGTGCCT
CTGGAGTCCCACGGACATCAAGGTGTAGAGTCCTCCAGAGTC-TTGCAACTGTGCATAAA
CCT-TCTATTCGGCCACCACTAACCAAT------------------GCTCACAAGCAGAA
ACGGCTGCATTGGGCAGAGAAATACATGGAGACTAA-----TTTTCAAACAGTCCTGTTC
ACTG-ATGAGTGCCGTGCAACCCTGGATGGTCCA----GATGGATGGAGTAGTGGATGGT
TGGTGGAAGGCCACCGTCTTCCAACAAGGCTGCAACGTCAGCAAGGAGGTGGTGGAGTCA
TGTTTTGGGCCGGAATCAT---GGGAAGAGAGCTGGTCGGCCCCTTTAGGGTCCCCGAAG
GTGTAAAGATGACCTCTGCAAAGTATGTGGAGTTTCTGACTGACCACTTTCTTC------
-CCTGGTACAGAAGGAAGAACTATGCTTTCCGTAATAAAATCATCTTCATGCATGACAAT
GCACCATCTCATGCTGCAAAGAATACCTCTGCATCAATGGCTGCTATGGGGATAAAAGGA
GAGAAAGTCATGGTGTGGCCTCCATCCTCCCCTCACCTCAATCCTATTGAGAACCTTTGG
AGCATCCTCAAGCAAAAGATCTATGAGGGTGGGAGGCAGTTTACATC--CAAACAGCAGC
TCTGGGAGGCTATTCTGACATCTTGCAAACAAA-TTCAAGCAGAAACTG-TCCAAAAACT
CACAAGTTCAATGGATGCAAGACTTGTGAAGCTGCTATCAAATAAGGGGTCCTATGTTAA
AATGTAACGTGACCTG--------------------------------------------
----------------------------------------------TTAAAATGTTTAAA
AAGTTAAAATGTTGTTAAAAGTTTGATTGAAATAGCTTTTGATTTCAGTAAATATGCTGC
AAACACAACAAATGA-----------CAATTTTCAGT-TCTTTACAACCTATAAAGTGTT
TTGAAACTTACTGTGCGTAATAATTTGGAAC--AGTGCATTGTAAGTTTTTTATTCTTAA
AAAAAATACTGTTATCATTAGGAGGTT-----TGTTCAATAAAATTTGAATTGTACTCTT
AATAGTTGATAACAT-GAGAATTATGCTGACTGTT--------ATTTACATCAATTATTT
TGGTAAATGAGAA--------------AAATATCATTTGCATAATAATTTGGAACAGGGT
G
>XmTRT
CACCGTGTTCCAAATTATTATGCAAATTGGATTTAAG----TGTCATAAAGATAAAATTT
TTTGTTGTGCTATTAAATTTATAGATGGTATTGTGTGTCAGGGCTCTTTGAATCACTATA
ATTAATTTCAGAGAGCTGGGTTGATTAGTTT--------GTCTG--------GTGAGCTC
AATTAAAGGAAATCTACTTAAGA-------------------AGGATGTTCCACATTATT
AAGCAGGCCACAGGTTTCAAGCAATATGGGAAAGAGAAAGGATCTCTCTGCTGACGA--A
AATCATCAGATAGTG---------------------------------------------
------------------------------------------------------------
-----------TAGTGCCGTATGACAAGGTATG-AAAACATTAGATATTTAACGAAAACT
GAAGCGTTATCGT---ACTGTGAAGAGATTTGTGGCTGATTCAGAACAAAGATG---GGT
TTGTACAGATAAAGGCATAATGAGGAAGGTTTCTGTTAGACAAATTCATCGGATTAAGAG
AGCAGCTGTTAAAATGCCCTTACAAAGCAGCAAACAGTTATTTGA-AGCTG---------
CTGGTGCCTCTGGAACCTCAAGGTGGAGGATCCTCCAGAGGCTTG----CGGTGCATGAA
CCT-ACTATTCGGCCACCCCTAACCAGA------------------GCTCACAAGCAGAA
ACGGTCGCAGTGGGCCCAGCCGTACATGAAGATTAA-----TTTTCAAACAGACTTGTTC
ACTG-ATGACTGCTGTGCAACCCTGGATGGTCCA----GATGGACGCAGTAGTGGATTGG
TGGTGGATGGCCACCACGTCCCAACACGGCTGTGACGTCAGCAAGGAGGTGGTGGAGTCA
TTTTTTGGGCCGAAATCATGGGGAGAGAATCATTGGTCGGCCCCTTCAGAGTCCCTGAAG
GTGTGAAAATGACCTCAGCAAAGTATATGGACTTTCTGACTGATCACTTTCTTT------
-CATGGTTCAAAAAGAAGAGCCGTACCTTCAGTAGCAAAATCATCTTCATGCATGACAAT
GCACCATCTCATGCTGCAAGGAATACCACTGTGTCATTGGCTGCTATGGGCATAAAAGGG
GAGAAACTCATGGTGTGGTCACCATCCTCCTCTGACCTCAACCCTATTGAGAACCTTTGG
AGTTTCCTCAAGCAGAAGATCT--GAGGGTGGAATGCAGTTCA--TATCAAAACAGCAGC
TCTGGGAAGGTATTCTGACATCCTGCAAAGAAA-TTCAAGCAGAAACTT-TCCACAAACT
CACAAGTTCAATGGATGCAAGAATTGTGCAGGTGATATCAAAGAAGGGGTCCTATGTTAA
CATGTAACTCGGTCTGTTAA----------------------------------------
----------------------------------------GATGTTTTTGATTG-AAATA
GCTTTTGATTTTAGTACATGTGACCACTTAAT--------------GCTGCACATTCAAA
GAATG-ACCGTTTGCAGTTCTTTATAATCCATAAAAT-GT------------------TT
AGAAAATCTGCTGTGCATAATAATTTGGAAC--AGTGCATTTTGAGTTTTTTATTTTTGA
AAAAAATACTGTTCTC-----ATGGGGAGCTTTGTTCAGTAAAATTTGATTTATACTGTA
ATAG-------------------TTCATGA---CTTGAAAATTATACTGACCATCATTTG
CATTGACCATTTAAGAAAATCTGAGA-AAATATCACTTGCATAATAATTTGGAACACGGT
G
>DilTRT
CAGG--------------------------------------------------------
------------------------------------------------------------
------------------------------------------------------------
--------------------------------------TTTCA-----------------
-------------------AGCAATATGGGAAAGAAAAAGGATCTCTCTGCTGCCAA--A
AAGCGTGAAATAGTG---------------------------------------------
------------------------------------------------------------
-----------CAATACCTTGGA-CAAGGTATG-AAAACATTGGATATTTCAAGAAAACT
TAAGCGTGATCATCGTACTGTGAAGAGATTTGTGTCTGATTCAGAGCACAGACG---GGT
TCGTGCAGATAAAGGCATAATGAGGAAGGTTTCTGCCAGACAAATTCGTAGGATTTGGAG
AGCAGCTGCTAAAATGCCATTGAAAAGCAGCAAACAGGTATTTGA-AGCCGCTGGTGCCT
CTGGAGTCCCACAAACCTCAAGGTGTAGGATCCTCCAGAG-CTTTGCAAGTGTGCATAAA
CCT-ATTATTCGGCCACCCCTAAACAAT------------------GCTCACAAGCAGAA
ACGGTTGCAGTGGGCTCAGAAATACATGAAGACTAA-----TTTTCAAACCGTGTTGTTT
AGTG-ATGAGTGCCGTGCAACCCTGGATGGTCCA----GATGGATGGAGTAGTGGATGGT
TGGTGAATGGCCACCATGTCCCAACAAGGCTGCGACGTCAGCAAGGAGGTGGCGGGATCA
TGTCTTGGGCTGGAATCAT----------------------------------GGGGAT-
----------------------------TCAGTTTCTGACTGACCACTTTCTTC------
-TGTGGTACAAAAAGAAGAACCGTGCCTTCCGTAGCAAAATTATCTTCATACATGACAAT
GCACCATCTCATGCTGCAAAGAATACCTCTGTGTCATTGGCTGCTATGGGCATAAAAGGA
GAGAAACTCATGGTGTGGCCCCCATCTTCCCCTGACCTCAACCCTATTGAGAACCTTGGG
AGAATCCTCAAGCAAAAGATCTATGAGGGTGGGAGGCAGTTCACATC--AAAACAGCAGC
TCTGGGAGGCTGTTCTGACATCCTGCAAAGATA-TTCAAGCAGAAACTC-TCCAACAACT
CACAAGTTCAATGGATGCAAGAATTGTGAAGGCAATATCAAAGAAGGGGTCCTATGTTAA
CATGTAACTTGGCCTGTTAA----------------------------------------
---------------------------------------GATTTTTTTTGATTG-AAATA
GCTTTTGATTTCTGTAAATATGATCTCCTGAT-----------------------GCTGC
AAATTCAACAAATTA-----------CCATTTTAGTTCTCTTTACAACCTTTAAAATGTT
TTGATCTCTGTTCTGCATAATAATTTGGAAC--AGTGCATTTTGAGT--TTATTTAAAAA
AAAAAAAATAAATCTGTTATCATTAGGAGATTTGTTCAATAAAATTTGAATTATACTCTA
ACGGTTGAT--GACTTGAAAATTATACTGACTCATTTGCATCGAC---------------
-------TATTTAGGAAAATCTGAGAAAAATATAA-TTGCATA-----------------
-
