# Supplementary material for: TRT, a Vertebrate and Protozoan Tc1-Like Transposon: Current Activity and Horizontal Transfer
Source: Genome Biol Evol. 2016 Sep 25;8(9):2994–3005. doi: 10.1093/gbe/evw213 (PMC5630946; doi:10.1093/gbe/evw213)
Supplement: Supplementary Data [file evw213_Supplementary_Data.zip › supplementary_Dataset_S2.txt]

>Oryzias latipes
------------------------------------------------------------
---------ATGGCGGAAAGG------AGCCTGGAGATAGATGGCCCCAGATCTGTGGTG
CCTGATGAGCTCCATCCTCCCCACTCCGAGTACTCTCAGTGGAAGTTTAAGCTGTTTAGG
GTGAAGTCCATGGAGAGAGCTCCTCTTCCCAGTAAGACACAGTCTGAGATCGGAGCCACG
CTGGTCATCTCAGCTCCAGCAGTTTCTGA------TGAAGAGACTGGTCTTGGTG----A
AGCT---C----CTGCCAGTGTTATG---AAATTGTGCTTTGGGGGAAAAAGTAAAGAGA
ATGTGGAGGGCCCTGGCAGGCGTGTGG----------ATATGAAGCTCCAGGAAATGGAC
ACCCACATGAACCACCTCAGGTGTTTGTGCCGCATCTGTGGCATGGCCCTGAGGA--AAG
TCAAAGGACCACTG-CATGAAGTTCATGGCAATCTGGAGGAGACAAGCAAATGTGCGCTG
CGCAAAATGGGCTGCAAGCTCACAAGCTGGCCTCAGGTTCTCCTGAACGTCTTCAAAGTG
GATGTGACAGAGGACGCAGAGTCCATTCACCCACTCTTCTTCTGCCACCGCTGCTGTA--
-----------------TGGTTGCCATACGGGGAGGGGGGGTTTGTA--GCTTCACCAGA
ACACAAATTTCT----------------GAATGGAAACCTCATTCCTCCCACTGCCACCT
TTGTTATCCAAAAAAACTTTCCTTCCAAAGAACAGGAAGAAAAAGGAGAAAAGTCATTCC
TAGA------GCCCAGAGTCTGGCAAAAAGGAGCAGATGGGACCACAGTGACAGCATTT-
--CTCTTGGCGAAAG-----GAAAGCCCTGAGCCAATACGGAGAACGT---CAAGGTCCT
GTGCTGAGAGCGTGGAAGAAAGCGGGCCTCCAGAGAGAGCAG--TGGGTCAGGAGTATCA
CACACTGCCAAAAGGAGCACCTAAGTACCAAGCTGATCTCTGAAAAACTTCCTGTGGACT
TCATCATTTCTCTCACCTGCCTTGTGTGTGACCACTTACTCTGTGACCCAGTTCAATCCC
CCTGTGGGCATCTCTTCTGCCGCAGCTGTATTATGAAATTAACCCACGTTCTGGGACCTC
ACTGCCCTGCCTGCAACTTTTCCTGTGCTCCAGATGACCTGATCCCTCCGTCCAAAACCT
TTCTATCAGCCCTGCATTCCCTGCTTCTGCTCTGCCCTTCTGACGGTTGTGACGAAGAAG
TCAGACTAGATTCCATTAAAGCTCACTGTCTGAGCCACAAATTGGAAAAC---AG---AT
CAAATCGACCGACATTAGAG------TTTGACAATTACCTGCTCGCTAACAAAGGCGGAA
GACCCCGCCAGCACTTGCTGTCATTGACCCGCCGTGCTCAGAAGCACAGGCTGAGGGACC
TGAAGACCCAGGTGAAGGAATTTGCAGACAAAGAAGAGGGTGGTGATGTTAAGTCCGTTT
GTTTGACCCTGTTCCTGCTTGCACTGAGATCCTCCAATGAGCATCGGCAGGCAGATGAGC
TGGAGGCCATGATGCAAGGCAGAGGCTTTGGTTTAAATCCCGCTGTGTGTTTGGCTATCC
GGGTCAACACTTTCCTGAGCTGCAGCCAGTATCATAAGATGTACCGCACTGTCAAAGCCA
CAAGTGGACGCCAGATCTTTCAGCCCTTGCACACTCTCCGAGCCGCTGAGAAGGAGCTCC
TGCCTGGCTTTCACCTTTTTGAATGGCAGCCAGCCCTCAAAAATGTGTCTACATCTTGCA
ATGTTGGCATTATTAATGGACTCTCCGGGTGGACGTCATCTGTTGATGATATCCCGGCTG
AGACCATCACTCGGCGCTTTCGCTATGATGTGGCACTGGTGGCAGCATTGAAGGATCTGG
AGGAGGACATCATGGATGGGCTGAGAGAGAGTGGGATGGAAGACAGCACTTGCACCTCAG
G---CTTCAGCGTTTTGATCAAAGAATGCTGTGATGGCATGGGTGATGTCAGTGAGAAAC
ACGGTGGGGGACCAGCTGTTCCTGAGAAAGCTGTCCGCTTCTCTTTCACCATCATGTCTA
TATCTGTCCAAGTAGAAGACGGAGACAAAGAAGTTACCATTTTCACAGAGCCAAAGCCAA
ACTCAGAGCTGTCCTGCAAGCCCCTTTGCTTAATGTTTGTGGATGAGTCAGACCACGAGA
CTCTCACAGCCATCCTGGGGCCGATAGTGGCAGAGAGAGATTCAATGAAACACAGCAGGC
TCATATTGTCCATTGGAGGCCTGCAACGCTCCTTTCGCTTCCACTTTAGGGGCACGGGTT
ACGATGAGAAAATGGTGCGTGAAATGGAGGGCCTGGAGGCCTCGGGGTCAACTTATGTTT
GCACACTGTGTGACTCCAGCCGAGCAGAGGCTGCTCAGAACATGGTCTTACACTCCGTCA
CCCGCAGTCACGACGAGAATCTTGAACGCTATGAAATATGGAGAACCAACCCCTATTCTG
AGTCTGTGGATGAGCTGCGGGACAGAGTCAAAGGCGTGTCTGCCAAGCCGTTCTTGGAGA
CGCAGCCCACGCTGGACGCATTACACTGCGACATCGGCAATGCCACAGAATTTTACAAAA
TCTTCCAGGATGAAATCGGAGAAGTGTACAAAAAGGTCAACCCCAGTCGGGAGGAACGGC
GCAGTTGGAGAGCAGCCTTAGATAAACAGCTGAGGAAAAACATGAAGCTCAAGCCAATAA
TGAGGATGAATGGAAATTACGCCCGCAAGCTAATGACCATGGAGGCTGTGGAGGTGGTGT
GTGAGCTGGTGCCATCAGAGGAGAGGAGAGAGGCTCTTAGGGAGCTGATGAAGCTCTACC
TTCAGATGAAGCCAGTGTGGCGGGCCACATGCCCAGCCAAGGAGTGCCCTGACCAGCTGT
GTCGCTACAGTTTCAACTCCCAGCGTTTTGCTGACCTCCTCTCCTCTACCTTTAAATACA
GGTACAATGGAAAGATAACAAATTACCTGCACAAGACCCTGGCTCATGTGCCTGAAATCA
TAGAGAGAGATGGATCCATAGGGGCCTGGGCCAGTGAGGGAAACGAGTCAGCAAACAAAC
TTTTCCGGCGCTTCAGGAAGATGAATGCTCGTCAGTCAAAGGCCTTTGAGCTGGAGGACG
TCCTGAAGCACCACTGGCTCTACACTTCCAAGTTCTTGCAAAAGTTTATGGAGGCTCACA
---------------AGGACTCTGCTAAAGCTTTCCAGGCCACCATCGACCCAGTGGAGA
CC---------TTAGATGAGGATGACCTGTCTCTTGAACTCCCTGAT---------TCAT
GA
>Pampus argenteus
------------------------------------------------------------
------------------------------------------------------------
------------------------------------------------------------
------------------------------------------------------------
------------------------------------------------------------
------------------------------------------------------------
------------------------------------------------------------
------------------------------------------------------------
------------------------------------------------------------
------------------------------------------------------------
------------------------------------------------------------
------------------------------------------------------------
------------------------------------------------------------
------------------------------------------------------------
------------------------------------------------------------
------------------------------------------------------------
------------------------------------------------------------
------------------------------------------------------------
------------------------------------------------------------
------------------------------------------------------------
------------------------------------------------------------
------------------------------------------------------------
------------------------------------------------------------
------------------------------------------------------------
------------------------------------------------------------
------------------------------------------------------------
------------------------------------------------------------
------------------------------------------------------------
--------------------------------------ATGTACCGGACTGTCAAAGCCA
CCAGTGGCCGCCAGATCTTTCAGCCCCTGCACACCCTGCGAGCTGCAGAGAAGGAGCTTC
TCCCTGGCTTTCACCAGTTTGAGTGGCAGCC---------------GTCTGCATCTTGCA
ATGTTGGCATTATTAATGGGCTCTCTGGATGGACTTCCTCGGTAGATGATTCCCCGGCTG
ACACCATCACTCGGCGATTTCGATATGATGTGGCACTAGTGTCAGCATTAAAGGATTTGG
AGGAGGACATCATGGAGGGGCTGAGAGAGAGTGGGATGGAAGACAGTGCTTGTACCTCAG
G---CTTCACTGTTATGATCAAGGAATCTTGTGATGGCATGGGCGATGTCAGTGAAAAGC
ATGGCGGAGGACCAGTTATTCCTGAGAAAGCTGTACGTTTCTCTATCACTATTATGTCTG
TTTCTGTCCTGGCAGATGATGAGGAGGAGGCGGTTACTATCTTCACAGAGCCAAAACCAA
ACTCAGAACTGTCCTGTAAACCCATCTGCCTGATGTTTGTGGATGAATCAGACCATGAGA
CACTCACAGCTCTCCTGGGGCCTGTAGTTGCAGAGCGTAATGCAATGAAAGAGAGCAGGC
TCATCCTTTCCATTGGCGGCTTGCCTCGCTCTTTCCGCTTCCACTTCAGAGGCACAGGAT
ATGATGAGAAGATGGTGCGAGAGATGGAGGGCCTGGAGGCCTCAGGGTCCAGCTATGTCT
GCACTCTGTGTGATACCAGTCGGGTAGAAGCATCTCAAAACATGGTGCTACACGCCATCA
CCCGCAGCCATGAAGAGAACCTTGAACGTTATGAAATATGGAGAACCAACCCCTTTTGTG
AGTCTGGAGAAGAACTGCGGGACAGAGTCAAAGGGGTTTCTGCCAAGCCCTTCATGGAGA
CCCAACCTACCCTGGATGCATTACATTGCGACATTGGCAATGCCACTGAATTCTACAAAA
TCTTCCAGGATGAAATTGGAGAGGTGTACCAAAAGGCCAATCCCACCCGGGAGGAACGGC
GCAGCTGGAGGGCAGCCTTAGATAAACAGCTGCGGAAGAAGTTGAAGCTTAAACCAGTAA
TGAGAATGAATGGCAACTACGCCCGCAGGCTAATGACCCAGGAGGCTGTGGAGGTGGTGT
GTGAGCTGGTGCCCTCAGAGGAGAGGAGGGAGGCCCTGAGGGAGCTTATGAGGCTATACA
TCCAGATGAAACCTGTGTGGCGCTCCACCTGCCCAGCCAAGGAGTGCCCTGACCAGTTAT
GCCGCTATAGCTTTAACTCCCAGAGCTTTGCAGACCTCCTCTCATCTACTTTCAAATATA
GGTACAATGGAAAGATAACCAATTACCTGCACAAGACGCTGGCCCATGTCCCTGAAATCA
TAGAAAGAGATGGATCCATTGGAGCCTGGGCCAGTGAGGGGAACGAGTCGGCAAACAAAC
TGTTCAGGCGTTTTCGGAAAATGAATGCACGTCAGTCAAAGGCCTTTGAGCTTGAGGATG
TGTTGAAACACCATTGGCTCTACACATCCAAGTACTTGCAGAAGTTTATGGAGGCTCACA
---------------AGGACTCTGCTAAAGCTCTGCAAGCTACTATAGACCCAGTAGAAA
TC---------ATGGAGGATGAAGATATGTCTCTGGAC----------------------
--
>Stegastes partitus
------------------------------------------------------------
---------ATGGCGGCATTA------AGCCGAGAGACAGATGGTCCCAGATCCACCATG
CCGGCTGAACTCCACCATCCCCACTCGCAGTTCTCTCTGTGGAAGTTTAAACTGTTCAGG
GTGAAGTCTATGGAGAAGGCCCCTTTGCCCGGCGAGACACAGCCTGAGAAGGGATCCTCA
TTGGGGACGTCGACTCCTGCAGCTCTAAA------TATAGACCTAAATGATGGTG----T
GGGT---C----CGGGGAACGTTATG---AAACTGTGCCTGGGGGGAAAAAGCAAGGAAA
ATGTGGAGGGCCCTGGAAGGAGAGTAG----------ATATCAAGCTGCAGGAAATGGAC
ACCCACATGAACCACCTCAGGAGCTTGTGCCGTCTCTGCGGATCGACCCTGTGGA--AAA
TCAAAGGACCGGTG-CATGACGTTCATGGAGATCTGGATGAAGTAACCAAATTTGCCCTG
CGTAAAATGGGCTGCAAGTTCAAACAATGGCCAGATGTCATCCTTAAAGTCTTCAAAGTG
GACGTGACAGGGGACGCAGAGTCTGTGCACCCCCTGTCCTTCTGCCATCACTGCTGGA--
-----------------AGGCGGCCATACGAGGCGGCGGCGTCTGCA--GCTTCACCAAA
ACTAAAGTCCCT----------------GAGTGGAAACCCCACTCTTCCCCCTGCTACCT
CTGCTCTCCCCGGAAACCTTCATTCCAGAGGACACGGAGGAAGAAGAGGAAAGCCGTCCC
TCGG------GCCCAGAGCCTGGCGAAGAAGACCAGGCGGGACTACGGTGAGAGCATCG-
--TTGTTAGCGAGAA-----GAGAACTCTGAGACCGTTCGGAGAAAGT---CTCAATTCT
GCGGTGAGGGTCTGGAGGAAACCCAGCGTCCAGAGAGAGCAG--TGGGTGAGGAACATCA
CGCGCTGCCAGAAAGACCACCTGAGCACCAAGCTGATCTCTGAGAAGCTCCCCGTGGACT
TCACCGTTTCCTTCATCTGCCTGGTGTGCGACCACCTGCTCTCTGACCCGGTTCAGTCTC
CCTGCGGGCACCTCTTCTGCCGCCACTGTATTATAAAATTGACCCACGTTCTGGGACGTC
ACTGCCCCGCCTGCAACTTGCCCTGCGCCCCTGATGATCTCACCCCGCCTGCCAAAACCT
TTTTATCAGCCCTGTATTCCCTGCCTCTGCTCTGCCCCAGGGACGGCTGTGGTGAGCAGG
TAAGGCTAGACTCGTTTAAAGCTCACTGTCGGAGCCATGACGTCGGGGAA---TG---TG
CAAAGGAGAGTTCACCGGAA------GTTGACAACAACGTGACAGCAGGTAAAGGGGGAA
GACCCCGCCAGCACTTGCTCTCGCTGACCCGCCGCGCCCAGAAGCATCGGCTGAAGGACC
TGAAGCTCCAGGTGAAGTCGTTTGCAGACAAAGAGGAAGGCGGCGACCTGAAGTCTGTGT
GTTTGACGCTCTTCCTGCTCGCAATGAGATCTCTGAACGAGCACCGGCAGGCGGACGAGC
TGGAGGCCATGATGCAAGGCAGAGGCTTCGGGTTGAATCCCGCTGTGTGCTTGGCCATTC
GGGTCAACACGTTCCTGAGCTGCAGCCAGTATCACAAGATGTACCGGACTGTCAAAGCCA
CAAGTGGTCGCCAGATCTTTCAGCCGCTGCACAGCCTCCGAACCGCAGAGAAGGAGCTTC
TCCCCGGCTTTCACCAGTTTGAATGGCAGCCGGCTCTCAAGAATGTGTCTGCATCTTGCA
ACGTCGGCATTATTAACGGGCTCTCTGGATGGGCTTCCTCGGTGGATGACTCCCCGGCTG
ACACAATCACTCGGCGCTTTCGCTATGATGTGGCACTGGTGTCGGCGTTAAAGGATCTGG
AGGAGGACATCATGGACGGGCTGAGAGAGAGTGGGATGGAAGACAGCGCTTGCACCTCAG
G---CTTTAGCGTCATGATCAAGGAATGTTGTGATGGTATGGGCGATGTCAGCGAGAAGC
ACGGCGGAGGACCTGTTGTTCCCGAGAAGGCGGTGCGCTTCTCTTTCACCGTTATGTCTG
TCTCTGTCCTCGCAGACGAGGAGGAGGAGGAGGTTACCATTTTCACTGAGCCAAAACCAA
ACTCAGAGCTGTCCTGCAAGCCCCTCTGCCTGATGTTCGTGGATGAGTCAGACCACGAGA
CGCTCACAGCACTCCTGGGGCCCATAGTTGCAGAGCGTAATGCAATGAAAGAGAGCAGAC
TCATTCTATCCATCGGCGGCCTGCCTCGCTCCATTCGCTTCCACTTCAGGGGCACGGGGT
ATGACGAGAAGATGGTGCGTGAGATGGAGGGCCTGGAGGCCTCGGGGTCCACGTACGTCT
GCACTCTGTGTGACTCCACTCGTGCAGAAGCCTCTCAAAACATGGTGCTCCACTCCATCA
CTCGCAATCACGAGGAGAACCTAGAACGATATGAGATCTGGAGAAGCAACCCCTTCTCCG
AGTCTGCAGACGAGCTGCGAGACCGAGTCAAAGGGGTCTCCGCCAAGCCCTTCATGGAGA
CCCAGCCCACGCTGGACGCGTTGCACTGCGACATCGGCAACGCCAGCGAGTTCTACAAAA
TCTTCCAGGACGAGATTGGGGAGGTGTACAAAAAGGCCAACCCCAGCCGGGAGGAGCGGC
GCAGCTGGAGGGCCGCCCTGGATAAACAGCTGAGGAAGAAGATGAAGCTTAAACCGGTAA
TGAGGATGAATGGGAACTACGCCCGCCGGCTAATGACCCTGGAGGCTGTGGAGGTGATAT
GTGAGCTGGTGCCCTCCGAGGAGAGGAAGGAGGTCCTGAGGGAGCTCATGAGGCTCTACC
TGCAGATGAAGCCTGTGTGGCGCGCCACCTGTCCGGCCAAAGAATGCCCCGACCAGCTGT
GCCGCTACAGCTTCAACTCCCAGCGCTTTGCTGACCTCCTCTCCTCCGCCTTCAAATATA
GATACAACGGGAAGATAACCAATTACCTGCACAAGACCCTGGCCCACGTGCCTGAAATCA
TAGAGAGGGAGGGATCCATAGGAGCCTGGGCCAGCGAGGGGAACGAGTCCGCAAACAAGC
TGTTCAGGCGTTTCCGGAAGATGAATGCACGTCAGTCGAAGGCGTTTGAGCTGGAGGACG
TGCTGAAGCACCACTGGCTCTACACCTCCAAGTACCTGCAGAAGTTTATGGAGGCTCACA
---------------AGGACTCTGCCAGAGCTCTACAAGCTACCATGGACCCAGCAGAGA
TC---------CCCGATGATGAAGATATGTCTTTGGA---TATTGAT---------TTTT
GA
>Takifugu rubripes
------------------------------------------------------------
---------ATGGCAGAAGAG------TGTCTGGAAACAGATGACCCCAGGTCGACAATG
CCGGCCGAGCTCCACCATCCTCTCTCTAAGTACCCTCAGTGGAAGTTTAAACTGTTTAGG
GTCAAGTCCATGGAGAAGGCCCCCCTGCCCACCGAGACTTCGCCTGAGAAGAGAGTCTTA
TTAGGACTCTCCGCTCCTCCAGCTCCAGA------TACATTGTTAGGTAACGGCA----T
GGCT---C----CAGGGAGTGTTATG---AAATTGTGCCTTGGGGGGAAAAGCAAGGAAA
ATGTAGAGGGCCTGAGCATGAGGGTGG----------ACATGAAGTTACAGGAAATGGAT
GCTCACATGAACAAACTCAGATGCTTGTGTCGTCTTTGTGGAATGATGCTAAGAA--AAG
TCAAAGGACCAGTA-CATGATGTTCAGGGGAATCTGGATAATGCAAGCAAAGGTGCACTG
CGTAAAATGGGCTGCAAGCTGACCAGCTGGCCAGAAGTTATCCATAAAGTCTTCAAAGTG
GATGTGACAGAGGACCTCGAAGCTGTTCACCCTCTTTTTTTCTGTCACCACTGTTGGA--
-----------------TGACTGCCATACGTGGAGGTGGTGTCTGCA--GCTTATCTAGA
ACAAGAGTCCGT----------------GCATGGAAACCCCACTCTTCCCTCTGTGAGCT
TTGCTCTCCCAGGAAAGTTTCGTTCGAGCGCACTAGGAGGAAGAGGAGGAAGGGTGTTCC
CAGA------GCGCTCAGTCTGGGAAAAAGAACCAGGTGCGACAACAGTGACGGCAATG-
--CTGATGGAGAGAG-----ACGGAATCTGGAGC---------------------GTCCT
GCACTCAGGGACTGGCCAAAATCCAGGGACCAAAGAGAGCAG--TGGGTGAGGAGCATTA
CCCACTGCCAGAGAGACCACCTCAGTATCAACCTGATATCAGAGAAGCTCCCTGAAGACT
TCCTGTTTTCATTCACCTGTGTGGTGTGTGATCACCTGCTCTCCGATCCTGTGCAACCCC
CTTGTGGACACCTCTCCTGCCGCAGCTGTATCAAAAAGTATAGCTATGTCCTGGGGCCTC
ATTGTCCAGTTTGCAACTTACGCTGCACCCCTGACAATTTCGCCCCGCCCGCCAAAGCCT
TCCTAGCGGCCTTGCAGGCCCTGCCTCTTCTTTGCCCCAGAAGTGGCTGTGGTAGGGAGG
TAAGACTGGACTCATTTAAAGCCCACTATCTGGACCATGAGCTGGAGGAACATGA---TA
CAGACAAGCATTTGCCAGAA------TGTGACAACTACCTGCTGATCAATAAAGGAGGAA
GACCCCGTCAGCACTTACTCTCGTTAACCCGCCGTGCCCAAAAACATCGGCTGAAGGACC
TGAAGAACCTCGTGAAGACATTTGCGGACAAAGAGGAAGGCGGTGACCTGAAGTCTGTGT
GCCTGACCCTGTTCCTGCTCGCACTGAGATCAGCGAATGAACACCGGCAGGCAGATGAGC
TTGAGGCTATAATGCAAGGCAGGGGCTCTGGTTTGCATCCTGCAGTATGCTTGGCCATCC
GGGTCAACACGTTCCTGAGCTGCAGCCAGTATCATAAAATGTACCGAACTGTTAAAGCCA
CTACCGGCCGCCAGATCTTTCAGCCCCTACACAGCCTGCGAGCTGTAGAAAAGGAGCTTC
TTCCTGGATTTCATCAGTTTGAATGGCAGCCGCCCCTCAGGAATGTATCCACATCATGCA
GCGTTGGGATTATCAATGGGCTTTCTGGATGGACTTCCTCATTGGATGATTCTCCAGCTG
AAACTATCACTCGTAGGTTCCGCTATGATGTAGCAATCGTGTCAGCATTGAAAGACCTCG
AAGAGGACATCATGGAAGGGTTGAGAGAAAATGAGATGGAGGATAGCAATTGCACATTGG
G---TTTCAGCGTCCTGATCAAAGAGTCTTGTGATGGTATGGGTGATGTCAGTGAGAAGC
ATGGAGGCGGTCCACTTGTCCCAGAGAAGGCTGTGCGTTTCTCTTTTACTATCATGTCTG
TCTCCATCAAGGCAGAAGGCGAGAAGGATAAAGT---CATCTTCACTGAACCGAAACCAA
ACTCAGAGCTGTCCTGCAAGCCCCTTTCCCTGATGTTCGTGGATGAGTCAGACCATGAGA
CACTCACGGCTATCATGTCACCCATAATTGCAGAGCGGGATGCAATGAAAGAGAGCAGAC
TCATTGTGTCCATTGGCGGATTGCCGCGCTCCTTCCGCATTCATTTCCGAGGCACAGGAT
ACGATGAAAAGATGGTGCGTGAGATGGAGGGCCTGGAGGCCTCAGGGTCCATGTACATCT
GCACGCTTTGTGATTCCAGTCGCGCAGAAGCTTCTGAAAACATGGTACTGCATTCCATCA
CCCGCAGTCACGCTGAAAACTTAGAGCGCTATGAAATATGGCGAGCCAACCCCTTTTCTG
AATCTGTGGATGAGCTGCGAGACAGAGTGAAGGGGGTCTCTGCCAAGGCATTTATGGAAA
CCCATCCCACTCTGGATGCACTGCACTGTGAGATTGGCATCGCCACTGAATTCTACAAAA
TCTTCCAGGATGAGATCGGGGAAGTGTACCAAAAGGTGAACCCCAGTCGGGAGGAGCGAC
GCGGCTGGAGGGCAGCCCTGGATAAACAGCTGAGGAAGTCCATGAAACTCAAACCTGTAA
TGAGGATGAATGGGAACTACGCACGCCGGCTCATGAGCCTGGAGGCTGTGGAGTTGGTGT
GTGAGTTAGTGCCCACAGAAGGGAGGAGGGAGGCCCTGAGGGAGCTCATGAGGCTCTACC
TCCAGATGAAGCCCGTGTGGCGTGCCACCTGCCCCACCAAGGAGTGCCCGGACCAGCTGT
GCCGTTACAGCTTCAACTCTCAGCGCTTTGCTGAGCTCCTCTCCTCCTCTTTCAAATATA
GGTACAATAAAAAAATCACCAATTACCTCCACAAAACCCTCGCCCACGTTCCCGAAATCA
TAGAGAGAGATGGATCAATAGGAGCATGGGCAAGCGAGGGGAATGAGTCAGCAAATAAAC
TGTTCAGGCGTTTCCGGAAGATGAACGCGCGTCAGTCGAAAGCCTTTGAACTAGAGGACG
TGTTAAAACATCACTGGCTCTACACCTCCAAGTATTTACAGAACTTTATGAACGCGCACA
---------------AAGACTCGGCTAAAGCACTGCAAGCTAGTATTGACCCTGTGCTGA
GC---------AAAGATGATGAGGACA------TGGCAGGAATTGAC---------TTTT
GA
>Takifugu flavidus
------------------------------------------------------------
---------ATGGCAGAAGAG------TGTCTGGAAACAGATGACCCCAGGTCGACAATG
CCGGCCGAGCTCCACCATCCTCTCTCTAAGTACCCTCAGTGGAAGTTTAAACTGTTTAGG
GTCAAGTCCATGGAGAAGGCCCCCCTGCCCACCGAGACTTCGCCTGAGAAGAGAGTCTTA
TTAGGACTCTCCGCTCCTCCAGCTCCAGA------TACATTGTTAGGTAACGGCA----T
GGCT---C----CAGGGAGTGTTATG---AAATTGTGCCTTGGGGGGAAAAGCAAGGAAA
ATGTAGAGGGCCTGAGCATGAGGGTGG----------ACATGAAGTTACAGGAAATGGAT
GCTCACATGAACAAACTC------TTGTGTCGTCTTTGTGGAATGATGCTAAGAA--AAG
TCAAAGGACCAGTA-CATGATGTTCAGGGGAATCTGGATAATGCAAGCAAAGGTGCACTG
CGTAAAATGGGCTGCAAGCTGACCAGCTGGCCAGAAGTTATCCATAAAGTCTTCAAAGTG
GATGTGACAGAGGACCTTGAAGCTGTTCACCCTCTTTTTTTCTGTCACCACTGTTGGA--
-----------------TGACTGCCATACGTGGAGGTGGTGTCTGCA--GCTTATCTAGA
ACAAGAGTCCGT----------------GCATGGAAACCCCACTCTTCCCTCTGTGAGCT
TTGCTCTCCCAGGAAAGTTTCGTTCGAGCGCACTAGGAGGAAGAGGAGGAAGGGTGTTCC
CAGA------GCGCTCAGTCTGGCAAAAAGAACCAGGTGCGACAACAGTGACGGCAAAG-
--CTGATGGAGAGAG-----ACGGAATCTGGAGC---------------------GTCCT
GCACTCAGGGACTGGCCAAAATCCAGGGACCAAAGAGAGCAG--TGGGTGAGGAGCATTA
CCCACTGCCAGAGAGACCACCTCAGTATCAACCTGATATCAGAGAAGCTCCCTGAAGACT
TCCTGTTTTCATTCACCTGTGTGGTGTGTGATCACCTGCTCTCCGATCCTGTGCAACCCC
CTTGTGGACACCTCTCCTGCCGCAGCTGTATCAAAAAGTATAGCTATGTCCTGGGGCCTC
ATTGTCCAGTTTGCAACTTACGCTGCACCCCTGACAATTTCGCCCCGCCCGCCAAAGCCT
TCCTAGCGGCCTTGCAGGCCCTGCCTCTTCTTTGCCCCAGAAGTGGCTGT----------
--------------------GCNCAC---CTGGACCATGAGCTGGAGGAACATGA---TA
CAGACAAGCATTTGCCAGAA------TGTGACAACTACCTGCTGATCAATAAAGGAGGAA
GACCCCGTCAGCACTTACTCTCGTTAACCCGCCGTGCCCAAAAACATCGGCTGAAGGACC
TGAAGAACCTCGTGAAGACATTTGCGGACAAAGAGGAAGGCGGTGACCTGAAGTCTGTGT
GCCTGACCCTGTTCCTGCTCGCACTGAGATCAGCGAATGAACACCGGCAGGCAGATGAGC
TTGAGGCTATAATGCAA---------------------------GTATGCTTGGCCATCC
GGGTCAACACGTTCCTGAGCTGCAGCCAGTATCATAAAATGTACCGAACTGTTAAAGCCA
CTACCGGCCGCCAGATCTTTCAGCCCCTACACAGCCTGCGAGCTGTAGAAAAGGAGCTTC
TTCCTGGATTTCATCAATTTGAATGGCAGCCGCCCCTCAGGAATGTGTCCACATCATGCA
GCGTTGGGATTATCAATGGGCTTTCTGGATGGACTTCCTCATTGGATGATTCTCCAGCTG
AAACTATCACTCGTAGGTTCCGCTATGATGTAGCAATCGTGTCAGCATTGAAAGACCTCG
AAGAGGACATCATGGAAGGGTTGAGAGAAAATGAGATGGAGGATAGCAATTGCACATTGG
G---TTTCAGCGTCCTGATCAAAGAGTCTTGTGATGGTATGGGTGATGTCAGTGAGAAGC
ATGGAGGCGGTCCACTTGTCCCAGAGAAGGCTGTGCGTTTCTCTTTTACTATCATGTCTG
TCTCCATCAAGGCAGAAGGCGAGAAGGATAAAGT---CATCTTCACTGAACCGAAACCAA
ACTCAGAGCTGTCCTGCAAGCCCCTTTCCCTGATGTTCGTGGATGAGTCAGACCATGAGA
CACTCACGGCTATCATGTCACCCATAATTGCAGAGCGGGATGCAATGAAAGAGAGCAGAC
TCATTGTGTCCATTGGCGGATTGCCGCGCTCCTTCCGCATTCATTTCCGAGGCACAGGAT
ACGATGAAAAGATGGTGCGTGAGATGGAGGGCCTGGAGGCCTCAGGGTCCATGTACATCT
GCACGCTTTGTGATTCCAGTCGTGCAGAAGCTTCTGAAAACATGGTACTGCATTCCATCA
CCCGCAGTCACGCTGAAAACTTAGAGCGCTATGAAATATGGCGAGCCAACCCCTTTTCTG
AATCTGTGGATGAGCTGCGAGACAGAGTGAAGGGGGTCTCTGCCAAGGCATTTATGGAGA
CCCATCCCACTCTGGATGCACTGCACTGTGAGATTGGCATCGCCACTGAATTCTACAAAA
TCTTCCAGGATGAGATCGGGGAAGTGTACCAAAAGGTGAACCCCAGTCGGGAGGAGCGAC
GCGGCTGGAGGGCAGCCCTGGATAAACAGCTGAGGAAGTCCATGAAACTCAAACCAGTAA
TGAGGATGAATGGGAACTACGCACGCCGGCTCATGAGCCTGGAGGCTGTGGAGTTGGTGT
GTGAGTTAGTGCCCACAGAAGGGAGGAGGGAGGCCCTGAGGGAGCTCATGAGGCTCTACC
TCCAGATGAAACCCGTGTGGCGTGCCACCTGCCCCACCAAGGAGTGCCCGGACCAGCTGT
GCCGTTACAGCTTCAACTCTCAGCGCTTTGCTGAGCTCCTCTCCTCCTCTTTCAAATATA
GGTACAATAAAAAAATCACCAATTACCTCCACAAAACCCTCGCCCACGTTCCCGAAATCA
TAGAGAGAGATGGATCAATAGGAGCATGGGCAAGCGAGGGGAATGAGTCAGCAAATAAAC
TGTTCAGGCGTTTCCGGAAGATGAACGCGCGTCAGTCGAAAGCCTTTGAACTAGAGGACG
TGTTAAAACATCACTGGCTCTACACCTCCAAGTATTTACAGAACTTTATGAACGCGCACA
---------------AAGACTCGGCTAAAGCACTGCAAGCTAGTATTGACCCTGTGCTGA
GC---------AAAGATGATGAGGACA------TGGCAGGAATTGAC---------TTTT
GA
>Cynoglossus semilaevis
------------------------------------------------------------
---------ATGGAGGATTGG---------CTGGAAAGGGATGGTCCCAGATCCTCTATG
CCAGCTGAGATACCCCATCCACATTCAGAGTACTCTCAATGGAAGTTCAAACTGTTTAGA
GTAAAGTCCATGGAGCGGGCTCCCGCGCCCAGCCAGCCGCTGACTGCAAAAGACGCTGTG
TTGGGGAGCACGATGTCTGCAGCTTCTAT------TATACAGTCAGAGAGTGGTG----C
GGGT---C----CAGAGAGTGTGATG---AAATTATGTTTTGGTGGGAAGAGCAAGGAAA
ATGTAGAGAGCACAGGTGAGAGGGTGG----------ATAGGAAGCTTGAGGAAATGGAC
ACGCACATGAACCACCTCAGGTGTCTCTGTCGTCTTTGTGGAACGACCTTGAGGA--AGG
TTAATGGACTTGTG-CATGAAGTTCACAGTGATCTTGACAGCAGAGACAAAGGTGTCCTG
CGCAAAATGGGCTGCAAGTCCACAAGCTGGCCAGAGGTCATCCTCAAAGTCTTCAAAGTG
GACGTGACAGGCGACACAGAAGCTGTCCATCCTCTCACCTTCTGCCATCGCTGCTGGA--
-----------------TGGCTGCTATAAGAGGAGGCGGTGTGTGTA--GTTTCTCCAGG
ATGATCGTTCCT----------------GAGTGGGAACCCCACTCTTCGCTCTGTACTCT
TTGTTTCCCTAAGAAATGTTCATTTCAGCGAACTGGGAGAAAGAGAAGGAGAAGCATTCC
CAGA------GTCCAGAGCCTGGCAAAGAGAAGCAGATGGGAGCATGTTAAAAGCATTC-
--CCGTTGGAGAAAG-----GAAAGTTCTAAGACCTTTTGGAAACAGGCAACACAGTTTT
ATTCTCAGGGGCTGGAAAAGACCCAGTATTCAGAGAGAGCAA--TGGTT---AAATATCT
CCCACTGCACGAAAGACCACCTGAGTACTGACCTAATCAGTGGGAAACTCCCTGTAGACT
TCCTATACTCCTTCACCTGCCTGGTATGTGCCCACCTGCTCTCTGATCCACTGCAGCTTC
CCTGTGGTCACCTGTTCTGCCGCAGCTGTATTCAAAAATACACCTGTGTTGTGGGATCAC
ACTGTCCGGCCTGCAAGTTGCCCTGTGACCCCAGTGCTCTTATATCGCCCGATAAAGCGT
TTTTATCTGCTCTGTATTCCCTGCCTCTGCTTTGTCCCAGAGAAGGGTGTGGTGAGCAGG
TCAGACTCGAGTCTTTTCACAAACACATTAAGGACCATGATCTGAGGGTAACGGA---CA
AAGAAATACAGTTATCAGAA------ATCAATAACAACCTGCTGGCCAGTAAAGGTGGCA
GGCCCCGGCAACACTTGCTGTCATTAACCCGTCGTGCCCAGAAGCACCGGCTGAGAAATC
TGAAAAACCACGTGCGGATCTTTGCGGACAAAGAGGAGGGCGGTGACCTGAAGTCTGTGT
GCATGACTCTGTTGCTGCTCGCACTCAGATCTGGGAATGAACACCGGCAAGCAGATGAGC
TTGAAGCCATGATTCAAGGCAGAGGATTCGGGCTGCACCCTGCAGTGTGCTTGGCCATTC
GAGTGAACACTTTCCTAAGCTGCAGCCAGTATCACAAGTTGTACCGCACGGTCAAAGCTA
TCAGCGGTCGCCAGATCTTTCAGCCCCTCTACACCCTCCGAGCCGCAGAGAAGGAGCTTC
TCCCTGGCTTTCACCAGTTTGAATGGCAGCCAGCTCTGAAAAATGTATCTACATCTTGCA
ATGTGGGCATTATTAATGGGCTTTCTGGGTGGGGTTCTTCAGTAGATGACTCCCCAATTG
AGACCATTGCAAGGAGATTTCGCTACGATGTGGCACTTGTGTCGGCGTTAAAGGATCTGG
AGGAAGACATCATGGAGGGGCTGAGGGAAAAAGGACTGGAAGACAGCGCCTGCACCTCCG
G---TTTTAACGTTATGATCAAAGAATGTTGTGATGGCATGGGGGATGTCAATGAGAAGC
ATGGGGGAGGACCAGTTGTTCCTGAGAAAGCTGTCCGTTTCTCTTTCACTATTATGTCTG
TCTCTGTCATAGCTGATGATGATGAAAAGGAGGCAACGATCTTCACTGAGCCAAAGCCAA
ACTCAGAACTGTCCTGCAAGCCCCTGTGCTTAATTTTTGTAGATGAGTCAGATCACGAGA
CACTCACAGCTCTTCTTGGTCCCATTGTTGCAGAGCGTAATGCAATGAAAAACAGCAGAC
TCATCCTATCCTTGGGCGGCTTGCCCCGCTTTTTCAGCTTTCAATTCAGAGGCACAGGAT
ATGATGAGAAGATGGTACGGGAGATGGAAGGGCTGGAAGCCTCAGGGTCCACATATATCT
GTACTCTGTGTGACTCAAGTAGGGCACAGGCATCTCAGAACATGGTGCTACATTCCATCA
CTCGCTGTCATGAAGAGAACCTTGAGCGCTATGAAATCTGGAGAACCAACCCCTTTTCTG
AATCTATAGAAGAACTGCGAGACAGAGTCAAAGGGGTCACAGCCAAACCCTTCATGGAGA
CACAGCCAACTCTTGACGCCTTACACTGTGACATCGGCAATGCTACTGAGTTCTACAAAA
TTTTCCAGGACGAGATCGGGGAGGTTTACCGTAAGGGCAACCCCAGCCGGGAGGAACGCC
ACAGCTGGAGGTCAGCTCTGGATAAACAGCTGAGGAAAAAGATGAAGCTTAAACCAGTAA
TGAGGATGAATGGGAACTACGCCCGCAGGCTAATGACCCTGGAGGCTGTGGATGCAGTGT
GTGAGCTGGTGCCATCAGAGGAGAGGAGAGAGGCCCTGAGGGAGCTTATGAGGCTGTACC
TCCAGATGAAGCCTGTGTGGCGGGCTACTTGCCCAGCAAAGGAATGCCCTGACCAGCTGT
GCCGCTACAGCTTCAACTCCCAGCGCTTTGCTGGCATCCTCTCCACTGCCTTCAAATATA
GGTATAATGGAAAGATAACCAATTACCTTCACAAGACTCTGGCACATGTTCCTGAAATTG
TGGAAAGAGATGGATCAATAGGAGCCTGGGCCAGTGAGGGGAATGAATCGGCAAACAAGC
TGTTCAGACGTTTTCGGAAGATGAATGCACGTCAATCAAAGATCTTTGAACTGGAAGATG
TGTTAAAACATCACTGGCTCTACACCTCAAAGTACCTGCAGAAGTTTATGGAGGCTCACA
---------------AAGACTCGGTCGAAGCTCTGCAGGCCACAATTGACCCATTAGAGA
AG---------CTGGATGAT---GACATGACTCTGGAAGCAAATCAT---------TTTT
GA
>Nothobranchius furzeri
------------------------------------------------------------
---------ATGGCGGCAGAA------AGCCCAGAGACAGATGGTCCCAGATCCTTCATG
CCTGCTGAGCTCCACCATCCCCATTCTAAGTATTCTCAGTGGAAGTTTAAGCTGTTTAGA
GTGAAGTCCATGGAGAAGGCACCTCTGCCCAGCGAGACACCGCCTGAGATAGGAGTCTCA
TTAGGGATCTCACCTCCTGGAGCTCCAAA------TATAGAGACAGATCATGGTG----C
AGGT---C----CAGCCAGTGTTATG---AAATTATGCCTGGGGGGAAAAAGCAAGGAAA
ACGTGGAAGGCCCTGGCAGAAGAGTGG----------ATATAAAGCTGCAGGAAATGGAA
ACTCACATGAACCATCTCAGATGCTTGTGCCGTATTTGTGGAGAAATGCTGGCAA--AAG
TCCAAGGACCCATT-CACGAGGTTCATGGAAATCTCGATCAGGGAAGCAAATGCATTCTT
CGTAAAATGGGCTGCAAGTTAACAACCTGGCCAGAGGTCCTCCTGAAAGTCTTCAAAGTG
GATGTGACCGAAGACTCGGAGTCCATCCACCCTCTCTCCTTCTGTCATCGATGCTGGG--
-----------------TGGTCGTCAAACGAGGGGGAGGCGTCTGCA--ACTTCACCAGA
ACCAAGGTTCCA----------------GAATGGAAGCCCCATTCCTCCCACTGCCACCT
TTGCTCCCCCAGGAAGTCTTCGTTCCAAAGGACAGGGAGGAAGAGGAGGAAAGTCATTCC
TAGA------GTCCAGAGTCTGGCAAAAAGCAGCCGGGAGGACCAGGGTGACAGCATTG-
--CTATTAGTGAGAA-----AAGAGCCCTGAGACCCTTCGGAGAGCGT---CACAGTCCT
GTGCTGAGAGCCTGGAACAAAACCAGCATCCAGAGAGAGCAG--TGGGTGAAGAACATCA
CACACTGCCAGAACGACCACCTGAGCATCAAGCTGATTTCTGAGAAGCTCCCTGTAGACT
TCCTCCTTTCCTTCATCTGCCTGGTGTGTGACCACCTGCTCTCTGATCCACTCCAATCCC
CCTGTGGGCACCTCTTCTGCCGCAGCTGCATCATAAAATTCACCCACGTCCTGGGACCCC
ACTGCCCTGCGTGCAGCCTTTCCTGTACCCCTGATGATCTCATCCCCCCTGCCAAAGCCT
TCGTATCGGCCCTGCTTTCTCTGCCTCTGCTGTGCCCCTGTGAAGGTTGCGGCGAGCGCG
TGCAGCTGGGCTCACTCAAGACCCACCGTTTGAGACATGAGCTGGGCAAA---AG---TG
AAAAACAGCACTCAACAGAA------ACTGAAAACTACTTGTTAACTAATAAAGGGGGAA
GACCCCGGCAGCACTTGCTGTCGTTGACCCGTCGGGCCCAGAAGCATCGGCTCAAAGAGC
TGAAGACCCAGGTGAGGGTATTTGCAGACAAAGAAGAAGGGGGCGACCTGAAGTCTGTGT
GTTTGACGCTTTTTCTGCTCGCTCTGAGATCTGGAAATGAGCATCGGCAGGCAGATGAGC
TGGAAGCCCTGATGCAAGGAAGAGGCTTTGGATTAAGTCCTGCTGTGTGCTTGGCCATTC
GGGTCAATACTTTCCTGAGCTGCAGCCAGTATCATAAGATGTACCGCACTGTCAAAGCCT
CGAGTGGCCGCCAGATCTTTCAGCCCTTGCACACCCTCAGAGCTGCAGAAAAGGAGCTTC
TTCCTGGCTTTCACCAGTTTGAATGGCAGCCAGCTCTCAAGAACGTGTCTGCAGCTTGCA
GTGTTGGCATTATTAATGGGCTTTCTGGATGGGCTTCTTCCGTGGATGACTCCCCAGCTG
ACACCATCTCTCGACGCTTTCGCTATGACGTGGCACTGGTTGCAGCATTAAAGGATCTGG
AGGAGGACATCATGGAGGGTCTGAGCGAGACCGGGATGGAAGACAGTGCTTGCACCTTGG
G---CTTTAATGTCATGATCAAGGAATGTTGTGATGGGATGGGGGATGTCAGTGAAAAAC
ATGGAGGAGGACCAGCTGTTCCAGAAAAGGCTGTTCGCTTCTCTTTCACTGTTATGTCTG
TATCTGCCCTGGCTGAAGGTGAGGGTGAGGAGGTTACAATTTTCACTGAACCCAAACCGA
ACTCCGAACTGTCCTGCAAACCTCTTTGCCTCATGTTTGTAGATGAGTCAGACCATGAAA
TGCTCACAGCTGTCCTGGGGCCTATAGTTGCAGAGCGTAAAGCGATGAAGGAAAGCAGGC
TGATTCTGTCGATGGGTGGCATGCAGCGATCCTTTCGCTTCCATTTCAGAGGAACAGGGT
ACGATGAAAAGATGGTCCGGGAGATGGAGGGACTGGAGGCTTCGGGGTCCACGTATGTCT
GCACTCTGTGTGACTCCAGTCGAGCAGAGGCCGCTCAAAACATGGTGCTACACTCCATCA
CCCGCAGTCACGAGGAGAACTTGGAACGTTATGAAATATGGAGAACCAATCCCTTCTCTG
AGTCTGTAGAAGAGCTGCGAGACAGAGTCAAAGGAGTTTCCGCAAAGCCCTTCATGGAGA
CCCAACCCACTCTTGATGCATTACACTGCGACATAGGCAACGCAACAGAATTCTACAAGA
TCTTCCAAGACGAGATCGGAGAAGTGTACAAAAAGGTCAATCCCAGCAGAGAGGAACGGC
GCAGCTGGAGGGCAGCCCTAGATAAACAGCTGAGGAAGACGATGAAGCTTAAACCAGTAA
TGAGGATGAACGGGAACTATGCCCGCAGGTTAATGACCATGGAGTCTGTGGAGGTGGTGT
GTGAGCTGGTGCCCTCAGAGGAGAGGAGAGAGGCCCTGAGGGAGCTCATGAGGCTCTACC
TCCAGATGAAGCCTGTGTGGCGTGCCACCTGCCCAGCAAAGGAGTGCCCAGACCAGCTGT
GCCGATACAGCTTTAACTCCCAGCGCTTTGCTGACCTCCTCTCCTCTACCTTCAAATACA
GGTACAATGGAAAGATAACAAACTACCTGCACAAGACCCTTGCTCATGTGCCTGAAATCG
TAGAAAGAGACGGTTCCATCGGAGCCTGGGCCAGCGAAGGCAACGAGTCGGCAAACAAAT
TGTTCAGACGCTTCAGGAAGATGAATGCGCGTCAGTCAAAGGCGTACGAGCTGGAGGATG
TGCTGAAACATCACTGGCTTTACACTTCCAAGTTCTTGCAGAAGTTCATGGAGGCTCACA
---------------AAGACTCTGCCAAAGCCTTCCAGGCAACCATCGACCCAGAGGAGA
TA---------CAAGATCCAGAGGGTACATCCCTGGAAGCAACAGAT---------TTTT
GA
>Neolamprologus brichardi
------------------------------------------------------------
---------ATGGCAGCAGAA------AGCCTGGAGACAGATGGTCCCAGATCATCCATG
CCGCCAGAGCTCCACCATCCCCACTCTGAGTATTCTCAGTGGAAGTTCAAACTCTTCAGG
GTGAAGTCCATGGAGAAAGCCCCTCTGCCCAGTGAAACACGGCCTGA-------------
-----GATTTCACCTACAGCAGCTCCAAA------TATAGAAATAGATCATGCTG----C
GGGT---C----CAGGGAGTGTTATG---AAATTATGCCTAGGAGGGAAAAGCAAGGAAA
ATGTGGAGGGCCCTGGCAGGAGAGTAG----------ATGTGAAGCTACAGGAGATGGAA
ACCCACATGGACCACCTCAGGGGTTTGTGTCGTGTCTGCGGAATGGTTCTGAGGA--AAG
TCAAAGGACCAGTG-CACGATGTTCACGGAGATCTGGATGAGGTGAGCAAGTGTGCCTTG
CGTAAAATGGGCTGCAAGTTCCCAAGCTGGCCAGACGTCATCCTTAAAGTCTTCAAAGTG
GACGTGACAGAGGACACAGAATCTGTCCACCCCCTATCCTTCTGCCACCGCTGCTGGA--
-----------------TGGTTGCCATTCGAGGTGGGGGCGTCTGCA--GCTTCACCAGA
ACAAGAGTGCCT----------------GAGTGGAAACCTCACTCTTCCCTGTGCCACCT
CTGCTACCCCAAAAAAACATCATTCCAGAGGACTGGAAGGAAGAGGAGGAAAGTCATTCC
AAGA------GCACAGAGCCTGGCAAAAAGGGCCAGATGGGAC---TGCGACGCCATCG-
--CTGTTGGTGAGAG-----GAGAGTTCTGAGACCATTTGGAGACCGT---CATGGTTCT
GCTCTCAGGGCCTGGAAGAAGTTCAGCGTCCAGAGAGAGCAG--TGGGTGAGGAACATAA
CACGCTGCCAGAAAGATCACCTGAGCACCAAGCTGCTCTCTGAGAAGCTCCCTGTGGACT
TTGTTGCATCTTTCACCTGCCTAGTGTGTGACCACCTGCTCTTTGATCCAGTTCAGTCCA
CCTGTGGGCACCTCTTCTGCCGTAGCTGCATCGTAAAATTTACCCACGTTCTAGGACCTC
ACTGCCCTGCCTGCAACTCGCCCTGTACACCCGATAATCTCACCTCACCTGCCAAAGTCT
TTTCATCTGCCCTCCATTCCCTACCTCTGCTCTGCCCCAGCGAGGGATGTCGTGAGCAAG
TGAGGCTGGACTCATTCAAGGCTCACTGTCTGAGCCACGAGCTGAAGGAA---AA---TG
AAAACCAGAGTCTGTCAGAA------CTTGATAACTTCCTACTAACCAATAAAGGGGGAA
GGCCTCGCCAGCACTTGCTCTCGCTAACCCGTCGCGCCCAGAAGCATCGACTGAGGGATC
TGAAGAACCAGGTGAAGGTGTTTGCAGACAAAGAGGAAGGTGGTGATCTGAAGTCTGTGT
GTTTGACGCTGTTTCTGCTTGCACTGAGATCTGGGAATGAACACCGTCAGGCAGATGAGC
TAGAGGCCATGATGCAAGGCAGAGGCTTTGGGTTGAGTCCTGCTGTGTGCCTGGCCATTC
GGGTCAACACATTCCTGAGCTGCAGTCAATATCATAAGATGTATCGGACTGTCAAAGCCA
CAAGTGGCCGCCAGATCTTTCAGCCCTTGCACAGTCTTCGAGCTGCAGAGAAGGAGCTTC
TCCCTGGTTTTCACCAGTTTGAATGGCAGCCAGCTCTCAAAAACGTGTCCCCATCCTATA
ACATTGGCATTATTAATGGGCTCTCTGGATGGTCTTCCTCGGTGGATGACGTCCCAGCTG
ACACTATCACTCGGCGCTTTCGGTATGATGTGGCACTTGTGTCTGCCTTAAAGGATCTGG
AGGAGGACATCATGGAGGGGCTGAGGGAGAGTGGGATGGAAGACAGTGCCTGCACATCAG
G---TTTTAGTGTCATGATCAAGGAATGTTGCGATGGCATGGGTGATGTCAGCGAGAAGC
ATGGCGGGGGACCGGTTGTTCCTGAGAAGGCTGTTCGGTTTTCTTTCACTGTTATGTCTG
TCTCTGTCCTGGCAGACGATGAGGAGGAGGAGGTTACCATTTTTACCGAGCCAAAGCCAA
ATTCAGAACTGTCCTGTAAGCCTCTGTGCCTGATGTTTGTGGATGAGTCAGACCATGAGA
CACTCACAGCTGTCCTGGGGCCCATAGTTGCAGAACGTAAAGCAATGAAAGAAAGCAGGC
TTATCCTGTCCATGGGTGGTCTGCCTCGATCCTTTCGCTTCCACTTCAGGGGCACGGGGT
ATGATGAGAAGATGGTGCGTGAGATGGAGGGGCTGGAGGCCTCTGGGTCCACGTACGTCT
GCACTCTATGTGACTCCAGTCGTGCAGAGGCCTCTCAAAACATGGTGCTGCACTCCATCA
CCCGCAGTCACGAAGAGAACCTAGAACGCTACGAAATATGGAGAACCAACCCCTTTTCTG
AGTCAGTAGATGAGCTGCGTGATAGAGTCAAAGGTGTGTCTGCAAAGCCCTTCATGGAGA
CGCAGCCAACGCTAGACGCATTGCACTGTGACATCGGCAATGCTACTGAATTCTACAAGA
TCTTCCAGGATGAGATCGGAGAGGTGTATAAAAAGGGCAACCCCAGCCGGGAGGAACGGC
GCAGCTGGAGGGCGGCCTTAGATAAACAGCTGAGGAAGAAGATGAAGCTTAAACCAGTAA
TGAGGATGAATGGGAACTACGCCCGCAGACTAATGACCCAGGAGGCTGTGGATGTGGTGT
GTGAGCTGGTGCCCTCAGAAGAGAGAAGAGAGGCCCTGAGGGAGCTTATCAAACTCTACC
TCCAAATGAAACCTGTGTGGCGTGCCACCTGCCCAGCCAAGGAATGCCCCGACCAGCTAT
GCCGCTACAGTTTTAACTCTCAGCGCTTTGCTGACGTCCTCTCCACTACCTTCAAATATA
GGTACAATGGAAAGATAACAAATTATCTGCACAAGACCCTAGCCCACGTACCTGAAATTA
TAGAGAGAGACGGATCCATAGGAGCCTGGGCCAGCGAGGGGAACGAGTCAGCGAACAAGC
TCTTCAGGCGTTTTCGCAAGATGAATGCACGCCAGTCTAAGACCTTTGAACTGGAGGACG
TGCTGAAACACCACTGGCTGTACACGTCCAAGTACTTGCAGAAGTTTATGGAAGCTCACA
---------------AGGACTCTGCGAAGGCTCTACAGGCTACCATTGACCCAGTAGAGA
TC---------CAGGATGATGATGAAATGTCTTTGGAAGTTCCTGAT---------TTTT
GA
>Maylandia zebra
------------------------------------------------------------
---------ATGGCAGCAGAA------AGCCTGGAGACAGATGGTCCCAGATCATCCATG
CCGCCAGAGCTCCACCATCCCCACTCTGAGTATTCTCAGTGGAAGTTCAAACTCTTCAGG
GTGAAGTCCATGGAGAAAGCCCCTCTGCCCAGTGAAACACGGCCTGA-------------
-----GATTTCACCTACGGCAGCTCCAAA------TATAGAAATAGATCATGCTG----C
GGGT---C----CAGGGAGTGTTATG---AAATTATGCCTAGGAGGGAAAAGCAAGGAAA
ATGTGGAGGGCCCTGGCAGGAGAGTAG----------ATGTGAAGCTACAGGAGATGGAA
ACCCACATGGACCACCTCAGGGGTTTGTGTCGTGTCTGTGGAATGGTTCTGAGGA--AAG
TCAAAGGACCAGTG-CACGATGTTCATGGAGATCTGGATGAGGTGAGCAAGTGTGCCTTG
CGTAAAATGGGCTGCAAGTTCCCAAGCTGGCCAGAAGTCATCCTTAAAGTCTTCAAAGTG
GACGTGACAGAGGACACAGAATCTGTCCACCCCCTTTCCTTCTGCCACCGCTGCTGGA--
-----------------TGGTTGCCATTCGAGGTGGGGGGGTCTGCA--GCTTCACCAGA
ACAAGAGTGCCT----------------GAGTGGAAACCTCACTCTTCCCTGTGCCACCT
CTGCTACCCCAAAAAAACATCATTCCAGAGGACTGGAAGGAAGAGGAGGAAAGTCCTTCC
AAGA------GCACAGAGCCTGGCAAAAAGGACCAGATGGGAC---TGCGATGCCATCG-
--CTGTTGGTGAGAG-----GAGAGTTCTGAGACCATTTGGAGACCGT---CATGGTCCT
GCTCTCAGGGCCTGGAAGAAGTTCAGCATCCAGAGAGAGCAG--TGGGTGAGGAACATTA
CACGCTGCCAGAAAGATCACCTGAGCACCAAGCTGCTCTCTGAGAAGCTCCCTGTGGACT
TTGTTGCATCGTTCACCTGCCTAGTGTGTGACCACCTGCTCTCTGATCCAGTTCAGTCCA
CCTGTGGGCACCTCTTCTGCCGTGGCTGCATTGTAAAATTTACCCACGTTCTAGGACCTC
ACTGCCCTGCCTGCAACTCGCCCTGTACACCCGATAATCTCACCTCACCTGCCAAAGTCT
TTTCATCTGCCCTCCATTCCCTACCTCTGCTCTGCCCCAGTGAGGGATGTCGTGAGCAAG
TGAGGCTGGACTCATTTAAGGCTCACTGTCTGAGCCACGAGCTGAAGGAA---AA---TG
AAAACCTGAGTCTGTCAGAA------CTTGATAACTTCCTACTAACCAATAAAGGGGGAA
GACCTCGCCAGCACTTGCTCTCGCTAACCCGTCGTGCCCAGAAGCATCGACTGAGGGATC
TGAAGAACCAGGTGAAGGTGTTTGCAGACAAAGAGGAAGGTGGTGATCTGAAGTCTGTGT
GTTTGACGCTGTTTCTGCTTGCACTGAGATCTGGGAATGAACACCGTCAGGCAGATGAGC
TAGAGGCCATGATGCAAGGCAGAGGCTTTGGGTTGAGTCCTGCTGTGTGCCTGGCCATTC
GGGTCAACACATTCCTGAGCTGCAGTCAATATCATAAGATGTATCGGACTGTCAAAGCCA
CAAGTGGCCGCCAGATCTTTCAGCCCTTGCACACTCTTCGAGCTGCAGAGAAGGAGCTTC
TCCCTGGTTTTCACCAGTTTGAATGGCAGCCAGCTCTCAAAAACGTGTCCCCATCCTATA
ATGTTGGCATTATTAATGGGCTCTCTGGATGGTCTTCCTCAGTGGATGACGTCCCAGCTG
ACACTATCACTCGGCGCTTTCGGTACGATGTGGCACTTGTGTCTGCCTTAAAGGATCTGG
AGGAGGACATCATGGAGGGGCTGAGGGAGAGTGGGATGGAAGACAGTGCCTGCACATCAG
G---TTTTAGTGTCATGATCAAGGAATGTTGCGATGGCATGGGTGATGTCAGCGAGAAGC
ATGGCGGGGGACCAGTTGTTCCTGAGAAGGCTGTTCGTTTTTCTTTCACTGTTATGTCTG
TCTCTGTCCTGGCAGACGATGAGGAGGAGGAGGTTACCATTTTTACCGAGCCAAAGCCAA
ATTCAGAATTGTCCTGTAAGCCTCTGTGCCTGATGTTTGTGGATGAGTCAGACCATGAGA
CACTCACAGCTGTCCTGGGGCCTATAGTTGCAGAACGTAATGCAATGAAAGAAAGCAGAC
TTATCCTGTCCATGGGTGGTCTGCCTCGATCCTTTCGCTTCCACTTCAGGGGCACGGGAT
ATGATGAGAAGATGGTGCGTGAGATGGAGGGGCTGGAGGCCTCTGGGTCCACGTACGTCT
GCACTCTATGTGACTCCAGTCGTGCAGAGGCCTCTCAAAACATGGTGCTGCACTCCATCA
CCCGCAGTCACGAAGAGAACCTAGAACGCTATGAAATATGGAGAACCAACCCCTTTTCTG
AGTCAGTAGATGAGCTGCGTGATAGAGTCAAAGGTGTGTCTGCAAAGCCCTTCTTGGAGA
CGCAGCCAACGCTAGATGCATTGCACTGTGACATCGGCAATGCTACTGAATTCTACAAGA
TCTTCCAGGATGAGATCGGAGAGGTGTATAAAAAGGCCAACCCCAGCCGGGAGGAACGGC
GCAGCTGGAGGGCGGCCTTAGATAAACAGCTGAGGAAGCAGATGAAGCTTAAACCAGTAA
TGAGGATGAATGGGAACTACGCCCGCAGACTAATGACCCAGGAGGCTGTGGACGTGGTGT
GTGAGCTGGTGCCCTCAGAAGAGAGAAGAGAGGCCCTGAGGGAGCTTATCAAACTCTACC
TCCAAATGAAACCTGTGTGGCGTGCCACCTGCCCAGCCAAGGAATGCCCTGACCAGCTAT
GCCGCTACAGTTTTAACTCTCAGCGCTTTGCTGACCTCCTCTCCACTACCTTCAAATATA
GGTACAATGGAAAGATAACAAATTATCTGCACAAGACCCTAGCCCACGTACCTGAAATTA
TAGAGAGAGACGGATCCATAGGAGCCTGGGCCAGCGAGGGGAACGAGTCAGCAAACAAGC
TCTTCAGGCGTTTTCGCAAGATGAATGCACGCCAGTCTAAGACCTTTGAACTGGAGGACG
TGCTGAAACACCACTGGCTGTACACGTCCAAGTACTTGCAGAAGTTTATGGAAGCTCACA
---------------AGGACTCTGCAAAGGCTCTACAGGCTACCATTGACCCAGTAGAGA
TC---------CAGGATGATGATGAAATGTCTTTGGAAGTTCCTGAT---------TTTT
GA
>Pundamilia nyererei
------------------------------------------------------------
---------ATGGCAGCAGAA------AGCCTGGAGACAGATGGTCCCAGATCATCCATG
CCGCCAGAGCTCCACCATCCCCACTCTGAGTATTCTCAGTGGAAGTTCAAACTCTTCAGG
GTGAAGTCCATGGAGAAAGCCCCTCTGCCCAGTGAAACACGGCCTGA-------------
-----GACTTCACCTACGGCAGCTCCAAA------TATAGAAATAGATCATGCTG----C
AGGT---C----CAGGGAGTGTTATG---AAATTATGCCTAGGAGGGAAAAGCAAGGAAA
ATGTGGAGGGCCCTGGCAGGAGAGTAG----------ATGTGAAGCTACAGGAGATGGAA
ACCCACATGGACCACCTCAGGGGTTTGTGTCGTGTCTGTGGAATGGTTCTGAGGA--AAG
TCAAAGGACCAGTG-CACGATGTTCATGGAGATCTGGATGAGGTGAGCAAGTGTGCCTTG
CGTAAAATGGGCTGCAAGTTCCCAAGCTGGCCAGAAGTCATCCTTAAAGTCTTCAAAGTG
GACGTGACAGAGGACACAGAATCTGTCCACCCCCTTTCCTTCTGCCACCGCTGCTGGA--
-----------------TGGTTGCCATTCGAGGTGGGGGGGTCTGCA--GCTTCACCAGA
ACAAGAGTGCCT----------------GAGTGGAAACCTCACTCTTCCCTGTGCCACCT
CTGCTACCCCAAAAAAACATCATTCCAGAGGACTGGAAGGAAGAGGAGGAAAGTCCTTCC
AAGA------GCACAGAGCCTGGCAAAAAGGACCAGATGGGAC---TGCGACGCCATCG-
--CTGTTGGTGAGAG-----GAGAGTTCTGAGACCATTTGGAGACCGT---CATGGTCCT
GCTCTCAGGGCCTGGAAGAAGTTCAGCATCCAGAGAGAGCAG--TGGGTGAGGAACATTA
CACGCTGCCAGAAAGATCACCTGAGCACCAAGCTGCTCTCTGAGAAGCTCCCTGTGGACT
TTGTTGCATCGTTCACCTGCCTAGTGTGTGACCACCTGCTCTCTGATCCAGTTCAGTCCA
CCTGTGGGCACCTCTTCTGCCGTGGCTGCATTGTAAAATTTACCCACGTTCTAGGACCTC
ACTGCCCTGCCTGCAACTCGCCCTGTACACCCGATAATCTCACCTCACCTGCCAAAGTCT
TTTCATCTGCCCTCCATTCCCTACCTCTGCTCTGCCCCAGTGAGGGATGTCGTGAGCAAG
TGAGGCTGGACTCATTTAAGGCTCACTGTCTGAGCCACGAGCTGAAGGAA---AA---TG
AAAACCTGAGTCTGTCAGAA------CTTGATAACTTCCTACTAACCAATAAAGGGGGAA
GACCTCGCCAGCACTTGCTCTCGCTAACCCGTCGTGCCCAGAAGCATCGACTGAGGGATC
TGAAGAACCAGGTGAAGGTGTTTGCAGACAAAGAGGAAGGTGGTGATCTGAAGTCTGTGT
GTTTGACGCTGTTTCTGCTTGCACTGAGATCTGGGAATGAACACCGTCAGGCAGATGAGC
TAGAGGCCATGATGCAAGGCAGAGGCTTTGGGTTGAGTCCTGCTGTGTGCCTGGCCATTC
GGGTCAACACATTCCTGAGCTGCAGTCAATATCATAAGATGTATCGGACTGTCAAAGCCA
CAAGTGGCCGCCAGATCTTTCAGCCCTTGCACACTCTTCGAGCTGCAGAGAAGGAGCTTC
TCCCTGGTTTTCACCAGTTTGAATGGCAGCCAGCTCTCAAAAACGTGTCCCCATCCTATA
ATGTTGGCATTATTAATGGGCTCTCTGGATGGTCTTCCTCAGTGGATGACGTCCCAGCTG
ACACTATCACTCGGCGCTTTCGGTACGATGTGGCACTTGTGTCTGCCTTAAAGGATCTGG
AGGAGGACATCATGGAGGGGCTGAGGGAGAGTGGGATGGAAGACAGTGCCTGCACATCAG
G---TTTTAGTGTCATGATCAAGGAATGTTGCGATGGCATGGGTGATGTCAGCGAGAAGC
ATGGCGGGGGACCAGTTGTTCCTGAGAAGGCTGTTCGTTTTTCTTTCACTGTTATGTCTG
TCTCTGTCCTGGCAGACGATGAGGAGGAGGAGGTTACCATTTTTACCGAGCCAAAGCCAA
ATTCAGAACTGTCCTGTAAGCCTCTGTGCCTGATGTTTGTGGATGAGTCAGACCATGAGA
CACTCACAGCTGTCCTGGGGCCTATAGTTGCAGAACGTAATGCAATGAAAGAAAGCAGAC
TTATCCTGTCCATGGGTGGTCTGCCTCGATCCTTTCGCTTCCACTTCAGGGGCACGGGAT
ATGATGAGAAGATGGTGCGTGAGATGGAGGGGCTGGAGGCCTCTGGGTCCACGTACGTCT
GCACTCTATGTGACTCCAGTCGTGCAGAGGCCTCTCAAAACATGGTGCTGCACTCCATCA
CCCGCAGTCACGAAGAGAACCTAGAACGCTATGAAATATGGAGAACCAACCCCTTTTCTG
AGTCAGTAGATGAGCTGCGTGATAGAGTCAAAGGTGTGTCTGCAAAGCCCTTCTTGGAGA
CGCAGCCAACGCTAGATGCATTGCACTGTGACATCGGCAATGCTACTGAATTCTACAAGA
TCTTCCAGGATGAGATCGGAGAGGTGTATAAAAAGGCCAACCCCAGCCGGGAGGAACGGC
GCAGCTGGAGGGCGGCCTTAGATAAACAGCTGAGGAAGCAGATGAAGCTTAAACCAGTAA
TGAGGATGAATGGGAACTACGCCCGCAGACTAATGACCCAGGAGGCTGTGGACGTGGTGT
GTGAGCTGGTGCCCTCAGAAGAGAGAAGAGAGGCCCTGAGGGAGCTTATCAAACTCTACC
TCCAAATGAAACCTGTGTGGCGTGCCACCTGCCCAGCCAAGGAATGCCCTGACCAGCTAT
GCCGCTACAGTTTTAACTCTCAGCGCTTTGCTGACCTCCTCTCCACTACCTTCAAATATA
GGTACAATGGAAAGATAACAAATTATCTGCACAAGACCCTAGCCCACGTACCTGAAATTA
TAGAGAGAGACGGATCCATAGGAGCCTGGGCCAGCGAGGGGAACGAGTCAGCAAACAAGC
TCTTCAGGCGTTTTCGCAAGATGAATGCACGCCAGTCTAAGACCTTTGAACTGGAGGACG
TGCTGAAACACCACTGGCTGTACACGTCCAAGTACTTGCAGAAGTTTATGGAAGCTCACA
---------------AGGACTCTGCAAAGGCTCTACAGGCTACCATTGACCCAGTAGAGA
TC---------CAGGATGATGATGAAATGTCTTTGGAAGTTCCTGAT---------TTTT
GA
>Haplochromis burtoni
------------------------------------------------------------
---------ATGGCAGCAGAA------AGCTTGGAGACAGATGGTCCCAGATCATCCATG
CCGCCAGAGCTCCACCATCCCCACTCTGAGTATTCTCAGTGGAAGTTCAAACTCTTCAGG
GTGAAGTCCATGGAGAAAGCCCCTCTGCCCAGTGAAACACGGCCTGA-------------
-----GACTTCACCTACGGCAGCTCCAAA------TATAGAAATAGATCATGCTG----C
GGGT---C----CAGGGAGTGTTATG---AAATTATGCCTAGGAGGGAAAAGCAAGGAAA
ATGTGGAGGGCCCTGGCAGGAGAGTAG----------ATGTGAAGCTACAGGAGATGGAA
ACCCACATGGACCACCTCAGGGGTTTGTGTCGTGTCTGTGGAATGGTTCTGAGGA--AAG
TCAAAGGACCAGTG-CACGATGTTCATGGAGATCTGGATGAGGTGAGCAAGTGTGCCTTG
CGTAAAATGGGCTGCAAGTTCCCAAGCTGGCCAGAAGTCATCCTTAAAGTCTTCAAAGTG
GACGTGACAGAGGACACAGAATCTGTCCACCCCCTTTCCTTCTGCCACCGCTGCTGGA--
-----------------TGGTTGCCATTCGAGGTGGGGGGGTCTGCA--GCTTCACCAGA
ACAAGAGTGCCT----------------GAGTGGAAACCTCACTCTTCCCTGTGCCACCT
CTGCTACCCCAAAAAAACATCATTCCAGAGGACTGGAAGGAAGAGGAGGAAAGTCCTTCC
AAGA------GCACAGAGCCTGGCAAAAAGGACCAGATGGGAC---TGCGACGCCATCG-
--CTGTTGGTGAGAG-----GAGAGTTCTGAGACCATTTGGAGACCGT---CATGGTCCT
GCTCTCAGGGCCTGGAAGAAGCTCAGCATCCAGAGAGAGCAG--TGGGTGAGGAACATTA
CACGCTGCCAGAAAGATCACCTGAGCACCAAGCTGCTCTCTGAGAAGCTCCCTGTGGACT
TTGTTGCATCGTTCACCTGCCTAGTGTGTGACCACCTGCTCTCTGATCCAGTTCAGTCCA
CCTGTGGGCACCTCTTCTGCCGTAGCTGCATTGTAAAATTTACCCACGTTCTAGGACCTC
ACTGCCCTGCCTGCAACTCGCCCTGTACACCCGATAATCTCACCTCACCTGCCAAAGTCT
TTTCATCTGCCCTCCATTCCCTACCTCTGCTCTGCCCCAGTGAGGGATGTCGTGAGCAAG
TGAGGCTGGACTCATTTAAGGCTCACTGTCTGAGCCACGAGCTGAAGGAA---AA---TG
AAAACCTGAGTCTGTCAGAA------CTTGATAACTTCCTACTAACCAATAAAGGGGGAA
GACCTCGCCAGCACTTGCTCTCGCTAACCCGTCGTGCCCAGAAGCATCGACTGAGGGATC
TGAAGAACCAGGTGAAGGTGTTTGCAGACAAAGAGGAAGGTGGTGATCTGAAGTCTGTGT
GTTTGACGCTGTTTCTGCTTGCACTGAGATCTGGGAATGAACACCGTCAGGCAGATGAGC
TAGAGGCCATGATGCAAGGCAGAGGCTTTGGGTTGAGTCCTGCTGTGTGCCTGGCCATTC
GGGTCAACACATTCCTGAGCTGCAGTCAATATCATAAGATGTATCGGACTGTCAAAGCCA
CAAGTGGCCGCCAGATCTTTCAGCCCTTGCACACTCTTCGAGCTGCAGAGAAGGAGCTTC
TCCCTGGTTTTCACCAGTTTGAATGGCAGCCAGCTCTCAAAAACGTGTCCCCATCCTATA
ATGTTGGCATTATTAATGGGCTCTCTGGATGGTCTTCATCAGTGGATGACGTCCCAGCTG
ACACTATCACTCGGCGCTTTCGGTACGATGTGGCACTTGTGTCTGCCTTAAAGGATCTGG
AGGAGGACATCATGGAGGGGCTGAGGGAGAGTGGGATGGAAGACAGTGCCTGCACATCAG
G---TTTTAGTGTCATGATCAAGGAATGTTGCGATGGCATGGGTGATGTCAGCGAGAAGC
ATGGCGGGGGACCAGTTGTTCCTGAGAAGGCTGTTCGTTTTTCTTTCACTGTTATGTCTG
TCTCTGTCCTGGCAGACGATGAGGAGGAGGAGGTTACCATTTTTACCGAGCCAAAGCCAA
ATTCAGAACTGTCCTGTAAGCCTCTGTGCCTGATGTTTGTGGATGAGTCAGACCATGAGA
CACTCACAGCTGTCCTGGGGCCCATAGTTGCAGAACGTAACGCAATGAAAGAAAGCAGGC
TTATCCTGTCCATGGGTGGTCTGCCTCGATCCTTTCGCTTCCACTTCAGGGGCACGGGAT
ATGATGAGAAGATGGTGCGTGAGATGGAGGGGCTGGAGGCCTCTGGGTCCACGTACGTCT
GCACTCTATGTGACTCCAGTCGTGCAGAGGCCTCTCAAAACATGGTGCTGCACTCCATCA
CCCGCAGTCACGAAGAGAACCTAGAACGCTATGAAATATGGAGAACCAACCCCTTTTCTG
AGTCAGTAGATGAGCTGCGTGATAGAGTCAAAGGTGTGTCTGCAAAGCCCTTCTTGGAGA
CGCAGCCAACGCTAGATGCATTGCACTGTGACATCGGCAATGCTACTGAATTCTACAAGA
TCTTCCAGGATGAGATCGGAGAGGTGTATAAAAAGGCCAACCCCAGCCGGGAGGAACGGC
GCAGCTGGAGGGCGGCCTTAGATAAACAGCTGAGGAAGCAGATGAAGCTTAAACCAGTAA
TGAGGATGAATGGGAACTACGCCCGCAGACTAATGACCCAGGAGGCTGTGGACGTGGTGT
GTGAGCTGGTGCCCTCAGAAGAGAGAAGAGAGGCCCTGAGGGAGCTTATCAAACTCTACC
TCCAAATGAAACCTGTGTGGCGTGCCACCTGCCCAGCCAAGGAATGCCCTGACCAGCTAT
GCCGCTACAGTTTTAACTCTCAGCGCTTTGCTGACCTCCTCTCCACTACCTTCAAATATA
GGTACAATGGAAAGATAACAAATTATCTGCACAAGACCCTAGCCCACGTACCTGAAATTA
TAGAGAGAGACGGATCCATAGGAGCCTGGGCCAGCGAGGGGAATGAGTCAGCAAACAAGC
TCTTCAGGCGTTTTCGCAAGATGAATGCACGCCAGTCTAAGACCTTTGAACTGGAGGACG
TGCTGAAACACCACTGGCTGTACACGTCCAAGTACTTGCAGAAGTTTATGGAAGCTCACA
---------------AGGACTCTGCAAAGGCTCTACAGGCTACCATTGACCCAGTAGAGA
TC---------CAGGATGATGATGAAATGTCTTTGGAAGTTCCTGAT---------TTTT
GA
>Danio rerio
------------------------------------------------------------
---------ATGGAGAAAGGGAGGTGGAGTTCTGA---AGATGCTCCCAGAGCCTCCATG
CCTGACGAACTGTCTCATCC------TAAGTTTTCGGAATGGAAGTTTAAGCTCTTTCGG
GTCAGGTCCATGGAGAAGGCCCCTGTGCAAAATGAAACACCGGTGGAGAAGGAAAACCAA
CCTGAGCT-------------------------------------GGCAATGGAGAAGAC
AAGCTCTC----AAGGCAGTGTTATG---AGGCTCTGTTTTGGAGGGAAGAGCAAAGAAA
ATGTGGAGAGTGCTCGAGGGAGAGTGG----------ACCTTAAGCTACAGGAGATTGAT
ACACACATGAATCTTCTCAAAAACATGTGCCGCCTTTGTGGCATTGCAATACAGA--AGG
CTAAAGGTCCATCA-CATGAAGTTCAGGGGGTTTTGGAGGAGTCAAGCAGATGTGCCTTA
CGCAGGATGGGCTGCAAGCTGGTGACCTGGCCGGAGGTGATCTTGAAGGTCTTCAAGGTG
GATGTGACAACCGATATGGAGACGGTTCATCCGTCTTTGTTTTGTCACAGGTGCTGGA--
-----------------CTGCTGCCATAAGGGGAGGGGGTTTCTGTT--CCTTCACCAAT
ACCCGAATCCCA----------------GACTGGAAGCCCCACACCTCTCAATGCAACCT
TTGCTTCCCTAAAAAGAGCTCTTTTCAGCGAGTAGGAAGGAAGCGGACTAAACCACTTAA
AAGT------GCACACATCCTTCCTAAGAGATTCAGGAGGGAC-----------------
------TCGTCAGAATCCTCAAGAGTGTGGAGACAGACCACAGAGAAT---------CCA
GATGGGAAAGAATGGTTAAAACTATCAGTTCAGAGAGGACAG--TGGGTAAAGAATATCA
CACGGTGCCAGAGGGACCATCTGAGCACTAAGCTCATCCCCACTGAAGTCCCAGCAGACT
TGATACGCGCAGTCACTTGCCAAGTGTGTGATCACCTGCTTTCTGACCCCGTCCAGTCAC
CATGTCGACACCTGTTCTGTCGGCTGTGCATTATAAGGTACACCCATGCTTTGGGCCCAA
ACTGTCCCACCTGTAACCAACACCTGAACCCATCTCACTTAATCAAGCCAGCAAAGTTCT
TTCTTGCAACCCTCAGCTCTCTCCCCCTGCTCTGCCCCAGTGAAGAATGCAGTGACTGGG
TTAGATTGGACTCTTTCAGGGAACACTGCCTTAACCATTACCGCGAAAAAGAGTCCCAGG
AAGAACAAACACCTTCAGAGCAGAACCTTGATGGTTACTTGCCGGTCAACAAAGGTGGGC
GTCCTCGACAGCACCTGTTGTCACTGACCCGTCGGGCTCAAAAACACAGACTACGAGACT
TGAAGAACCAGGTGAAGACATTTGCCGAAAAGGAAGAAGGAGGGGATGTGAAGTCTGTGT
GTTTGACGCTCTTCCTTCTGGCATTGAGAGCTGGGAATGAACACAAACAAGCAGATGAAC
TGGAAGCAATGATGCAAGGCAGAGGATTTGGTCTGCATCCTGCAGTGTGTTTGGCCATAA
GGGTAAACACCTTCCTCAGCTGCAGTCAGTATCACAAGATGTACCGCACGGTGAAAGCCA
CTAGTGGCCGCCAGATATTCCAGCCCCTGCACACTCTGCGTAATGCAGAGAAAGAGCTTC
TCCCTGGGTTCCACCAATTTGAGTGGCAGCCTGCTTTAAAGAACGTTTCGACCTCCTGGG
ATGTGGGCATCATTGATGGCCTCTCTGGTTGGACAGTCTCTGTTGATGACGTCCCAGCAG
ACACCATCTCCAGACGATTCCGTTATGATGTGGCATTGGTTTCTGCATTAAAAGACCTTG
AGGAGGACATAATGGAAGGACTGAGAGAGAGGGCGCTGGATGACAGCATGTGCACTTCTG
G---CTTTACTGTGGTGGTCAAAGAATCATGTGATGGCATGGGAGACGTCAGCGAGAAGC
ACGGATCTGGTCCTGCAGTTCCTGAGAAGGCAGTAAGGTTTTCCTTCACAATTATGTCCA
TCTCTATTCGACTTGAAGGGGAGGACGATGGCATTACCATCTTCCAGGAACAAAAGCCCA
ACTCTGAACTCTCCTGTAGACCTCTGTGTCTCATGTTTGTGGACGAGTCTGACCATGAGA
CCCTGACAGCCATCTTGGGACCTGTGGTAGCAGAACGGAAAGCCATGATGGAAAGTCGGC
TCATCATTTCTGTTGGTGGTCTGCTACGCTCTTTTAGGTTCTTCTTCCGGGGCACAGGCT
ATGATGAGAAGATGGTCCGTGAAATGGAAGGCCTGGAAGCATCGGGCTCTACTTATATAT
GCACACTTTGTGACTCAACACGTGCTGAAGCCTCTCAAAACATGGTGCTGCATTCCATCA
CACGCAGCCATGATGAAAATCTTGAGCGCTATGAGATCTGGAGGAAAAATCCCTTCTCAG
AGTCAGCAGACGAACTGCGTGACCGAGTCAAAGGTGTTTCTGCTAAGCCTTTCATGGAAA
CCCAGCCTACTCTGGATGCACTGCACTGTGATATTGGCAATGCGACTGAATTCTACAAAA
TCTTTCAGGATGAGATTGGAGAAGTCTACCAGAAGCCTAATCCGAGTCGAGAGGAGCGCC
GCCGTTGGCGGTCAACCCTGGACAAGCAACTAAGAAAGAAAATGAAACTCAAGCCTGTGA
TGAGGATGAATGGAAACTATGCTCGTCGGCTGATGACACGTGAAGCGGTGGAGGCTGTTT
GTGAGCTGGTTCCTTCTGAAGAACGACGTGAGGCTCTATTGAAACTGATGGACCTCTACT
TGCAGATGAAGCCTGTATGGCGGTCAACTTGTCCCTCCAGAGACTGCCCTGACCAACTCT
GTCAATACAGCTACAACTCTCAGCAATTTGCTGACCTTCTATCCTCCATGTTTAAGTATC
GATATGATGGAAAAATCACCAACTACCTCCACAAGACTTTGGCCCATGTTCCTGAAATCG
TTGAAAGAGACGGGTCTATCGGAGCATGGGCCAGTGAAGGGAATGAATCTGGAAACAAAC
TCTTCAGGCGTTTTCGGAAGATGAATGCAAGGCAGTCCAAGACATTCGAACTTGAAGACA
TATTAAAACACCACTGGCTCTACACTTCCAAGTATCTTCAGAAGTTCATGGAGGCTCACA
---------------AGAATTCAGTAAAAGCAATGCAAGCCACATTCAACCCTGAAGAGA
CT---------CCAGAAGAAGCTGATAACAGTCTTGATGTTCCAGAT---------TTTT
AA
>Cyprinodon variegatus
------------------------------------------------------------
---------ATGGCAGCAGAG------AGCTCGGAGACAGATGGTCCCAGATCCTTCATG
CCTGCTGAGCTTCAGCATCCTCACTCTAAGTATTCTCAGTGGAAGTTTAAGTTGTTTAGG
GTGAAGTCTATGGAGAAGGCACCTCTGCCGAGTGAGGCACAGCCACAGATAGGAGCTTCA
TTAGGGATCCCACCTCCTACTGCACCAAA------TATAGAGACAGATCATGGTG----C
AGGA---C----TGGCAAGTGTTATG---AAATTATGCCTTGGGGGAAAAAGCAAGGAAA
ATGTGGAGGGCCCTGGCAGGAGAGTAG----------ATATGAAACTGCAGGAAATGGAA
ACGCACATGAACCATCTCAGGGGTCTTTGTCGCATTTGTGGAATGGCAGTAAGGA--AGG
TCAAAGGGCCGGTG-CATGAAGTCCATGGAGATCTGGATGAAGCAAGCAAATGTGTGCTT
CGCAAAATGGGCTGCAAGTTTACAAGCTGGCCAGAGGTCCTCCTGAAGGTCTTTAAAGTG
GATGTGACAGATGACGTAGAATCCATCCAACCTCTGTTCTTCTGCCATCGCTGCTGGC--
-----------------TGGCTGCCATTCGTGGAGGGGGTGTCTGCA--GCTTCACTAGA
ACAAAAGTTCCA----------------GAGTGGAAACCCCATACCTCCCACTGCTACCT
GTGCTTCCCAAAAAAGTCATCATTTCAAAGGACTGGGAGAAAGAGGAGGAAAGTTGTTCC
AAAA------GTCCAGAGTTTGGCCAAAAGAGCCAGGTGGGACCACAGTGACCACAGTA-
--CTGTTGGTGAAAA-----AAAGGCCCAGAAGCCCTTTGGAGACCGG---CACAGTTCT
GGACTGAAGACATGGAAAAAAAGCAGCATCCAGAGAGAACAG--TGGGTGAAAAACATCA
CGCACTGCCAGAATGACCATCTGAACACCAAACTTATTGCAGAGAAGCTCCCAGGGGATT
TTATAATTTCTTTCACCTGCCTGGTCTGTGATCACCTGCTCTGTGATCCAGTTCAGGCCC
CCTGTGGGCACCTCTTCTGCCGCAGCTGCATTATTAAATTTACTCACGTTCTGGGACCCC
ACTGCCCTGCATGCAACTTCTCTTGTGCCCCAGATGAGCTCATCCCTCCTGCCAAAACCT
TCTTATCAACCCTCTATTCTCTGCCTCTACTGTGCCCCTGTGAAGGTTGTGGTGAGCACG
TGCAGCTAGGTGTGTTCAAGGCCCACTGTCTAAACCATGAGTTTGAGAAA---GG---TG
AAAACAGACACTCATCTCAG------TTTCAAAATTACCTGCTAATTAACAAGGGGGGGA
GACCTCGCCAGCATTTGCTCTCTTTAACCCGTCGTGCCCAGAAGCACCGACTGAGGGATC
TGAAGAGCCAGGTGAAAGTGTTTGCAGACAAAGAAGAAGGAGGCGATCTGAAGTCAGTGT
GTTTGACACTGTTTCTTCTTGCACTGAGATCTGGGAACGAGCACCGGCAGGCAGATGAGC
TTGAGGCCATGATGCAAGGCAGAGGCTTTGGATTGAGTCCTGCAGTGTGCTTAGCCATTC
GGGTCAACACATTCCTGAGCTGCAGCCAGTATCATAAGATGTATCGGACGGTCAAAGCTA
CAAGTGGCCGTCAGATCTTTCAGCCTTTGCACACCCTTAGAGCTGCAGAAAAGGAGCTCC
TCCCTGGCTTTCATCAGTTTGAATGGCAGCCAGCTCTCAAAAATGTGTCCACGTCTTACA
ATGTTGGCATCATCAACGGACTGTCAGGATGGACCTCCTCACTGGATGACTCCCCTGCTG
ACACCATCACCCGTCGCTTTCGCTATGATGTTGCACTAGTTTCAGCGCTGAAGGATCTTG
AGGAGGACATCATGGAAGGGCTGAGAGACACTGGTATGGAAGACAGTGCTTGCACCCTGG
G---CTTCAGAGTCATGATCAAGGAGTGTTGTGATGGCATGGGTGATGTTAGCGAGAAGC
ATGGTGGAGGACCAGCTATTCCAGAGAAGGCTGTCCGCTTCTCTTTCACTATTATGTCAG
TCTCTATTCAGGGTGAAGATGATCAGGAAGAAGTCACAATTTTTACGGAGCCAAAGCCAA
ATTCAGAGCTTTCCTGCAAGCCCCTTTGTCTAATGTTTGTGGATGAGTCAGACCATGAGA
CTTTGACTGCTGTTTTGGGGCCTATTGTTGCAGAGCGAAATGCGATGAAAGAGAGCAGGC
TCATCTTATCCATTGGTGGCATGCTACGCTCCTTTCGCTTCTACTTTAGGGGCACAGGCT
ACGATGAAAAGATGGTGCGTGAGATGGAGGGCCTGGAGGCCTCAGGATCCACATACATCT
GCACTCTGTGTGACTCTGGTCGTGCGGAGGCCGCTCAGAATATGGTGTTACACTCCATCA
CCCGCAGCCATGATGAGAACCTGGAACGTTATGAAATATGGAGAACCAACCCCTTTTCTG
AGTCTGTTGATGAGTTGAGAGACAGAGTCAAAGGAGTCTCAGCCAAGCCCTTCCTGGAGA
CCCAGCCCACACTGGATGCATTGCACTGCGACATAGGTAATGCCACTGAGTTCTACAAAA
TTTTCCAGGATGAAATTGGAGAAGTTTATAAAAGGCCCAACCCCAGCAGAGAGGAAAGGC
GCAGCTGGAGGGCAGCCTTGGACAAACAGCTGAGAAAGAAGATGAAGCTTAAACCAGTGA
TGAGGATGAATGGGAACTATGCCCGAAGGTTAATGACCATGGAGGCTGCAGAAGTGGTTT
GTGAACTGGTGCCCTCAGAGGAAAGGAGAGAGGCCCTGAGGGAGCTCATGAGGCTCTACC
TCCAGATGAAACCTGTATGGCGTGCTACCTGTCCAGCCAAGGAGTGCCCTGACCAGCTGT
GCCGCTACAGTTTTAACTCACAACGTTTTGCTGACCTGCTCTCCTCTACCTTCAAGTACA
GATACAATGGAAAAATAACCAACTATCTGCACAAGACCCTTGCACATGTGCCTGAAATAA
TAGAAAGAGATGGATCCATAGGAGCCTGGGCCAGCGAGGGGAATGAGTCAGCAAATAAAC
TGTTTAGGCGTTTCAGGAAGATGAATGCACGGCAGTCAAAGGCCTTTGAGCTGGAAGACG
TGCTGAAACACCATTGGCTCTACACCTCCAAGTACTTGCAAAAGTTCATGGAGGCTCACA
---------------AGGACTCTGCTAAAGCTTTCCAGGCAACAATAGATTCAGAGGAGA
TC---------CATGATGATGAGGATGTGACTCTGGAAATCACTGAG---------TTTT
GA
>Periophthalmus magnuspinnatus
------------------------------------------------------------
------------------------------------------------------------
------------------------------------------------------------
---------ATGGAGAAAGCCCCCCTGCCCGTCGAG---------GATAAAGA-------
--------CTCTTTGACTGCGGCTCCAAA------------TATAGACAATGGTT----T
GAGT---C----CAGGAAGTGTTATG---AAACTATGCCTCGGAGGGAAGAGTAAGGAGA
ACGTGGAGGGACCGGGCCAAAGGGTGG----------ATCGGAAACTGCAGGAGATGGAC
ACCCACATGGACCACCTCAGATTGCTGTGTCGACTCTGTGGGACAGTCCTGATGA--AAG
TCAAAGGTCCGGCA-CATGACGTCCACGGTGATCTTGATAATGTGACCAAAACTGCGCTC
CGTAAAATGGGCTGCCGGTTCACCACCTGGCCAGAGGTCATTCACAAAGTCTTTAAAGTG
GACGTGACGGACGACATCGAATCAGTGCACCCTCTCTCTTTCTGCCATCGCTGCTGGA--
-----------------TGGTAGTCATCCGAGGAGGAGGATTTTGCA--GCTTTTCCCGG
ACCAGAGTCCCA----------------GAGTGGAAGCCTCACTCCTCCCACTGCAGCCT
CTGTTCTCCCAGGAAGCCTTCGTTCCAACGGACTGGAAGGAAGAGGAGGACAGTGCTCCC
TCGG------GCTCACAGCTTGCCCAAACGGACCAGGTGGGAGTACAGTGACAGCATTG-
--TAATTGGTGAGAG-----GCGACTTTTGAAACCATTTGGCGAACGTAACCGCAGCTCA
GCGCCCAGGGACTGTAAAAAAGCTAGTGTCCAGAGAGAGCAA--TGGGTGCGGAATATCA
CCCACTGTCAGAGGGACCACCTGAGTGCCCAGCTGGTCTCTGGGGGCCTTCCAGTCGACT
TCCTTTTTGCCTTCACCTGTGCGGTATGTGACCACCTGCTCTCTGACCCGCTCCAGTCTC
CCTGCGGGCATCTCTTCTGCCGCAGCTGTATCACCAAATACACTCACGCATTTGGATCTC
GCTGCCCGGCCTGCAACTCATCCTGTACCTCGGACGACCTCTCCCCACCTGCCAACAGCT
TCTTATCAGCTCTGCATTCACTGCCTCTGCTTTGCCCGAG---AGGCTGTAACGAGCATA
TAAGGCTGGACTCATTTAAAACACATTGTCTGGGTCACGATCTGGGAGA---------TC
AGAAGGAGAAGCCGTCAGAA---------GTCGACTACCTGCTAATCAATAAGGGGGGAA
GACCTCGTCAGCACCTGCTATCGCTGACCCGACGTGCACAAAAGCATCGGCTAAAGGAGC
TGAAGAGCCATGTAAAAGCTTTTGCGGAGAAAGAGGAAGGAGGTGATGTGAAGGCCGTGT
GTCTGACTTTGTTCCTTCTGGCGCTGCGTTCTGGAAATGAGCACAAACAGGCGGACGAGC
TGGAGGCCTTGATGCAAGGCCGTGGCTTCAGTTTGCATCCCGCTGTTTGCTTGGCCATCC
GGGTAAACACTTTCCTCAGCTGCAGCCAGTACCACAAAATGTACCGCACCGTCAAAGCCA
CGAGCGGGCGGCAGATCTTCCAGCCCCTGCACTCTCTCCGCGCTGCAGAAAAAGAGCTCT
TACCCGGCTTCCACGACTTTGAGTGGCAGCCGGCTCTCAAAAATGTCTCCCCGAGTTGCA
ACGTGGGTATTATTAACGGGCTCTCGGGATGGACGTCTTCGTTGGATGATGCTCCGGCTG
ACACCATCACACGTCGGTTTCGTTATGATGTGGCGTTGGTGTCTGCGCTCAAAGATCTCG
AGGAGGACATTATGGAGGGGTTGAAAAACAGCGGACTGGATGACAGCGTGTGCACCTCGG
G---CTTCAGTGTCATGATCAAGGAGTCGTGCGATGGGATGGGCGATGTCAGCGAAAAGC
ACGGAGGAGGGCCTGCCGTTCCGGAGAAAGCAGTTCGTTTCTCTTTCACTATAATGTCAG
TGACTTTGGTGACGAGTAACGAGAAGGGGGAAGTGTCCATCTTCACTGAACCCAAGCCAA
ACTCAGAGCTCTCCTGCAAACCCCTCTGCCTCATGTTTGTCGATGAATCCGACCACGAGA
CCCTTACCGCCGTCTTGGGGCCTATAGTGGCTGAACGCAACGCCATGAAAGAAAGCAGGC
TCATCCTATCCATCGGCGGCCTCGCTCGGTCCTTCCGGTTTCACTTCAGGGGGACAGGTT
ACGACGAGAAGATGGTGCGAGAGATGGAAGGGCTGGAGGCGTCAGGGTCTACTTATGTCT
GCACGCTTTGCGACACCACCCGCTCTGAAGCTTCTCAAAATATGGTTCTGCACGCCATCA
CACGCAGCCACGATGAAAACTTGGAGCGCTACGAAATCTGGAGGCAAAACCCTTACTCTG
AGTCCGTCGAGGAGCTCCGAGATAGGGTCAAAGGTGTGTCCGCTAAACCGTTCATGGAAA
CCCAACCGACTCTTGATGCTTTGCACTGTGACATCGGCAACGCCTCGGAGTTCTACAAAA
TCTTCCAGGATGAGATCGGGGAGGTGTATAGCAAGGTTAACCCCACTCGGGAGGAGCGGC
GCAGCTGGAGAACGGCCCTGGATAAACAGCTGAGGAAGAAGCTCCGGCTCAAACCTGTAA
TGAGGATGAATGGGAACTATGCCCGCAGGCTGATGACCCAGGAGGCTGCGGAGGCCGTGT
GCGAGCTGGTGCCCACAGAGGAGCGAAGGGAGGCCCTGAGGGAGCTCATGAGGCTCTATC
TCCAGATGAAACCCGTCTGGAGAGCCACCTGCCCGGCAAAGGAGTGCCCCGACCAGCTGT
GCCGCTACAGCTTCAACTCCCAGAGATTCGCCGACCTCCTCTCCTCCACCTTCAAATATA
GGTACAACGGGAAAATAACCAATTACCTGCACAAGACCCTGGCTCACGTCCCGGAAATTA
TCGAGAGAGATGGGTCCATAGGGGCCTGGGCCAGCGAGGGGAATGAGTCGGCAAACAAAC
TGTTCAGGAGGTTTAGGAAAATGAACGCGCGGCAGTCTAAATCGTTTGAGTTAGAGGATG
TGTTGAAGCATCATTGGCTGTACACATCTAAGTACTTGCAAAAGTTTATGGAAGCACATA
---------------AAGACTCAGCAAAAGCTCTGCAGGCCGTCATTGACCCTGAGGAGG
CT---------AGAGACGATGAAGAAATGACTCTGGAC----------------------
--
>Scartelaos histophorus
------------------------------------------------------------
------------------------------------------------------------
------------------------------------------------------------
---------ATGGAGAAAGCCCCCCTGCCCGTGGAGACGCAGACCGATAAAGAGGAGGCA
GCGGGGGGTGCTTCGACTGCAACTCCAAA------------TTTAGACAATGGTT----T
GAGC---C----CAGGGAGCGTGATG---AAACTCTGCCTCGGGGGGAAGAGTAAGGAGA
ACGTGGAGGGGCCTGGCCAAAGGGTGG----------ACCGGAAACTGCAGGAGATGGAC
GTCCACATGGACCACCTCAGACACCTGTGTCGTCTCTGTGGGACAGGTCTGAGGA--AAG
TCAAAGGACCAGTG-CATGACGTCCATGGAGATCTGGATACTGTGAGCAGAACCATGCTC
CGTAAAATGGGCTGCAGGTTCACCACCTGGCCAGAGGTCATTCACAAAGTCTTTAAAGTG
GACGTGACAGAGGACATCGAATCAGTGCATCCTCTGTCTTTCTGCCATCGCTGTTGGA--
-----------------TGGTAGTGATGCGAGGAGGAGGTTTTTGCA--GCTTTACCCGG
ACCAGAGTCCCA----------------GAGTGGAAGCCTCACTCCTCCCACTGCAGCCT
CTGTTCCCCCAGGAAGTCTTCGTTCCAACGGACTGGAAGGAAGAGGAGGACAGTGCTCCC
CCGG------GCTCACAGCTTGCCCAAACGGACCAGGTGGGAGTACAGTGACAGCATTG-
--TAATTGGTGAGAG-----GCGACTTCTGAAACCATTTGGCCAGCGTAACCACAGCTCA
GCGCCTCGGGACTGTAAAAAAATCAGTGTCCAGCGAGAGCAG--TGGGTGCAGAATATCA
CCCAATGTCAGAGGGAGCACCTGAGCGCCCAGCTGGTCTCCGGGGGCCTTCCGGTCGACT
TCCTTTTTGCTTTCACCTGCTCCGTGTGTGACCACCTGCTCTCTGACCCGGTCCAGTCTC
CCTGCGGGCACCTTTTCTGTCGCAGCTGTATCACCAAATACACTCACGCTCTGGGATCCC
ACTGCCCGGTCTGCAACTCATCCTGTACCTCGGATGACCTCTCCCCGCCCGCCAACTATT
TCTTATCAGCTCTACATTCTCTGCCTCTGCTGTGCCCGCG---AGGCTGCAGCGAGCACG
TGAGGCTGGACTCATTTAAAACACATTGTCTGGGTCATGATCTGGGGGA---------TC
CGAAAGAGAAGCCGTCAGAA---------GTGGACTACCTGCTAATCAATAAGGGGGGAA
GGCCTCGTCAACACCTGCTATCGCTAACTCGACGCGCGCAGAAGCACAGGCTAAAGGAGC
TGAAGAGCCAAGTAAAAGCCTTCGCGGAGAAAGAGGAAGGAGGAGATGTGAAGGCTGTGT
GTCTGACTCTGTTCCTGCTGGCGTTGCGTTCTGGAAACGAGCACAGACAGGCCGACGAGC
TCGAGGCCTTGATGCAAGGCCGAGGCTTCAGTCTGCATCCCGCCGTGTGCTTGGCCATCC
GAGTAAACACTTTCCTCAGCTGCAGCCAGTACCACAAAATGTACCGCACCGTCAAAGCCA
CAAGTGGGCGCCAGATCTTCCAGCCCCTGCACTCCCTCCGAGCGGCGGAGAAAGAGCTCC
TGCCCGGATACCACGACTTTGAGTGGCAGCCGGCTCTCAAAAATGTCTCCCCGAGCTGCA
ACGTTGGTATTATTAACGGGCTCTCCGGGTGGATGTCTTCGTTGGATGATGCCCCGGCTG
ACACCATCACACGGCGGTTTCGTTATGATGTGGCGTTGGTGTCTGCGCTCAAAGATCTCG
AGGAGGACATTATGGAAGGGCTGAGAGACAGTGGACTGGATGACAGCGTGTGCACCTCAG
G---CTTCAGTGTTATGATCAAGGAGTCGTGCGATGGGATGGGCGATGTCAGCGAAAAGC
ACGGAGGAGGGCCTGCCGTTCCAGAGAAAGCAGTTCGGTTCTCCTTTACTATAATGTCAG
TGACTTTGGTGACAGGTGACAAGGAGGGGGAGGTGGGCATCTTTACTGAACCAAAACCCA
ACTCAGAGCTCTCCTGCAAGCCTCTCTGCCTCATGTTTGTCGATGAATCCGACCACGAGA
CTCTCACAGCAGTCTTGGGGCCTATCGTGGCTGAACGCAACGCCATGAAAGAAAGCCGGC
TTATCTTATCCATCGGCGGGCTAGCTCGCTCATTCCGCTTTCACTTCAGGGGGACCGGTT
ACGACGAGAAAATGGTCAGGGAGATGGAGGGGCTGGAGGCGTCGGGGTCTACTTACGTCT
GCACGCTTTGCGACAGCACCCGCTCTGAAGCTTCGCAGAATATGGTTCTGCACTCCATCA
CGCGCAGCCACGACGAAAACCTGGAACGCTACGAAATCTGGCGGAAAAATCCTTACTCTG
AGTCCGTAGACGAGCTTCGAGATAGGGTCAAAGGAGTCTCCGCTAAACCGTTCATGGAGA
CGCAACCGACTCTTGACGCTTTGCATTGTGACATCGGAAACGCCACGGAGTTCTACAAAA
TCTTCCAGGATGAGATCGGGGAGGTGTACGAGAAGGTTAACCCCAGTAGGGAGGAGCGGC
GCAGCTGGAGAACGGCCTTGGATAAACAGCTAAGAAAGAAGCTCAGACTCAAACCGGTAA
TGAGGATGAATGGGAACTACGCCCGCAAGCTTATGACCCAAGAGGCGGTGGAGGCGGTGT
GCGAGCTGGTGCCCACTGAGGAGCGTAGGGAGGCCTTGAGGGAGCTCATGAGGCTGTATC
TCCAGATGAAGCCCGTCTGGAGAGCCACCTGCCCCGCAAAGGAATGCCCCGACCAGCTGT
GTCGATACAGCTTCAACTCCCAGAGATTCGCCGACCTCCTCTCCTCCACCTTCAAATATA
GGTACAACGGCAAAATAACCAATTACCTGCACAAAACCTTGGCCCATGTCCCGGAGATTA
TCGAGAGGGATGGGTCCATAGGGGCCTGGGCCAGTGAGGGGAATGAATCTGCAAACAAAC
TGTTCAGGAGGTTTAGGAAAATGAACGCTCGCCAGTCCAAAGCGTTTGAGTTAGAGGATG
TGCTGAAGCATCATTGGCTCTACACGTCCAAGTACTTACAAAAGTTCATGGAAGCGCATA
---------------AGGACTCAGCAAAAGCTCTGCAGGCTGTTTTTGACCCGGAAGAGC
TT---------AAAGAAGATGACGACATCACTCTGGAT----------------------
--
>Amphilophus citrinellus
------------------------------------------------------------
---------ATGGCAGCAGAA------AGCCTGGAGACAGATGGTCCCAGATCGTCCATG
CCGCCTGAGCTCCACCATCCCCATTCTGAGTATTCTCAGTGGAAGTTCAAACTCTTCAGG
GTGAAGTCCATGGAGAAAGCCCCTCTGCCTAGTGAAACACGGCCTGA-------------
-----GATTTCACCTCCGGCAGCTCCAAA------TATAGAGCTAGATCATGGTG----T
GGAT---C----CAGGGAGTGTTATG---AAATTGTGCCTAGGGGGGAAAAGCAAGGAAA
ATGTGGAGAGCCCTGGCAGGAGAGTAG----------ATGTGAAGCTACAGGAAATGGAA
ACCCACATGAACCACCTCAGGGGTTTGTGCCGTGTCTGTGGAATGGTCCTGAGGA--AAG
TCAAAGGACCAGTG-CATGATGTTCATGGAGATATGGATGAGGTGAGCAAGTGTGCCTTG
CGTAAAATGGGCTGCAAGTTCACAAGCTGGCCAGAAGTCATCCTTAAAGTCTTCAAAGTG
GATGTGACAGAGGACACAGAATCCGTCCACCCCCTTTCCTTCTGCCACCGCTGCTGGA--
-----------------TGGTTGCCATACGAGGAGGGGGCGTCTGCA--GCTTCACCAGA
ACAAGAGTCCCT----------------GAATGGAAACCTCACGCTTCCCTCTGCCACCT
TTGCTCCCCCAAAAAAACATCATTCCAGAGGACTGGAAGAAAGAGGAGGAAAGTCATTCC
AAGA------GCACAGAGCCTGGCAAAAAGGACCAGATGGGAT---GGCGATACCATCG-
--CTGTTGGTGACAG-----GAGAGTTTTGAGACCATTTGGAGAACGT---CATGGTCCT
GCTCTCAGGGGCTGGAAGAAGTTCAGCATCCAGAGAGAGCAG--TGGGTGAGAAACATCA
CACACTGCCAAAAAGATCACCTGAGCACCAAGCTGCTCTCTGAGAAGCTCCCTGTGGACT
TTGTTGCATGTTTCACCTGCCTAGTGTGTGACCACCTGCTCTCTGATCCAGTTCAATCCT
CCTGTGGACACCTCTTCTGCCGTAGCTGCATTATAAAACTTACCCATGTTCTAGGACCTC
ACTGCCCTGCTTGCAACTCACCCTGCACACCTGATAATCTCACTCCACCTGCCAAAACGT
TCTCATCTGCCCTGCATTCCCTACCTCTGCTCTGCCCCAGCGACGGATGCAGAGAGCAAG
TGAGGCTGGACTCATTCAAGGCTCACTGTCTGAGCCATGAGCTGAAGGAT---GA---TG
AAAACCAGAATTTGTCTGAA------CTTGATAACTTCCTACTAACCAATAAAGGAGGAA
GACCTCGCCAGCACTTGCTCTCACTAACCCGTCGTGCCCAGAAGCATCGGCTGAGGGATC
TGAAGAACCAGGTGAAGGTGTTTGCAGACAAAGAGGAAGGCGGTGACATAAAGTCTGTGT
GTTTGACGCTGTTCCTGCTTGCGCTGAGATCTGGGAATGAACATCGGCAGGCAGACGAGC
TAGAGGCCATGATGCAAGGCAGAGGATTTGGGTTGAATCCTGCTGTGTGTCTGGCCATTC
GGGTCAACACATTCCTGAGCTGCAGCCAGTATCATAAGATGTATCGGACCGTCAAAGCTA
CAAGCGGCCGCCAGATCTTCCAGCCCTTGCATACTCTCCGAGCTGCAGAGAAGGAGCTTC
TCCCTGGTTTTCACCAATTTGAATGGCAGCCAGCTCTCAAGAATGTGTCACCATCCTGTA
ATGTTGGCATTATTAATGGGCTCTCTGGATGGTTTTCCTCGGTGGATGATGCCCCAGCTG
ACACTATCACTCGGCGCTTTCGCTATGATGTGGCACTGGTGTCTGCTTTAAAGGATCTGG
AGGAGGACATTGTGGAGGGGCTGAGAGAGAGTGGGATGGAAGACAGTGCCTGCACATCAG
G---TTTTAGTGTCATGATCAAGGAATGTTGCGATGGCATGGGTGATGTCAGTGAGAAGC
ACGGTGGAGGACCAGTTGTTCCTGAGAAGGCTGTTCGTTTTTCTTTCACTATTATGTCTG
TCTCTGTCCTGGCAGACGATGAGGTGGAGGAGGTTACCATTTTCACTGAGCCAAAGCCAA
ATTCAGAACTGTCCTGTAAGCCTCTCTGCCTGATGTTTGTGGATGAGTCAGATCATGAGA
CACTCACAGCTGTCCTGGGGCCCATAATTGCGGAGCGTAATGCAATGAAAGAAAGTAGGC
TTATCTTGTCCATCGGTGGTCTGCCTCGCTCCTTTCGCTTCCACTTCAGAGGCACTGGAT
ATGATGAGAAGATGGTCCGTGAGATGGAGGGGCTGGAGGCCTCTGGGTCCACATACATCT
GTACTCTATGTGACTCCAGTCGTGCTGAGGCCTCTCAAAACATGGTGCTGCACTCCATCA
CCCGCAATCATGAAGAGAACCTAGAACGCTATGAAATATGGAGAACCAACCCCTTTTCTG
AGTCTGTAGATGAGCTGCGTGACAGAGTCAAAGGGGTGTCTGCAAAGCCCTTTATGGAGA
CGCAGCCCACGCTGGATGCATTGCACTGTGACATTGGCAATGCTACTGAATTCTACAAAA
TCTTCCAGGATGAGATTGGAGAAGTGTACAAAAGGGCCAACCCCAGTCGGGAGGAACGGC
GCAGCTGGAGGGCAGCCCTAGATAAACAGCTGAGGAAGAAGATGAAGCTTAAACCGGTAA
TGAGGATGAATGGAAACTATGCTCGCAGACTAATGACCCAGGAGGCTGTGGAGGTGGTGT
GTGAGCTGGTGCCCTCAGAAGAGAGAAGGGAGGTCCTGAGGGAGCTCATGAGGCTCTACC
TCCAGATGAAGCCTGTGTGGCGTGCCACCTGCCCAGCCAAGGAATGCCCTGACCTGCTGT
GCCGCTACAGTTTTAACTCCCAGCACTTTGCTGACCTCCTCTCCTCTACCTTCAAATATA
GGTACAATGGAAAGATAACCAATTATCTGCACAAGACTCTGGCCCATGTACCTGAAATTG
TAGAGAGAGATGGATCTATAGGAGCCTGGGCCAGCGAGGGAAATGAGTCAGCAAACAAGC
TGTTCAGGCGTTTCCGCAAGATGAATGCTCGTCAGTCTAAGGCCTTTGAACTCGAGGATG
TGCTGAAACACCACTGGCTTTACACCTCCAAGTATCTCCAGAAGTTTATGGAAGCTCACA
---------------AGGACTCTGCCAAGGCTCTACAGGCTACCATCGACCCAGTAGAGG
TC---------CAGGATGATGACGACATGTCTTTGGAAGTTCCTGAG---------TTTT
GA
>Astyanax mexicanus
------------------------------------------------------------
---------ATGGAGACAGAAGAGCCCAGCATTCCGAGGGATGGGCCGAGAGCCTCCATG
CCGGATGAACTGTGCCATCCCTATTCCAAGTTCTCCGACTGGAAGTTTAAGCTCTTCCGG
GTGCGCTCCATGGAGAAGGCACCGCTGCCCAGTGAACCTCCCTTGGAGAAAGAAGCGAAG
----------------CCGAGGCTTCAGG------CAGAG-----GGGGATGCGG----T
GGGCCTTC----CCGGCAGCGTCATG---AAGATCTGTCTGGGGGGCAAGAGCAAGGAAA
GTGTGGAGGGGGTCCGCAGGCGGGTGG----------ATCTCAAGCTTCAGGAGATCGAC
ACACACATGGACCATCTCAGGTCTTTATGTCGCTTATGTGGCATAATTCTGAGGA--AAG
CCAAAGGCCCAGAG-CATGAGGTCCAAGCAAATCTGGACGAGTCCAGCAGGTGTGCCCTG
CGGAGAATGGGCTGCAAGGCTGCAAGTTGGCCTGAGGTCATCCTGAAGGTCTTTAAAGTA
GACGTGAGTGGAGACTTGGAAACCATCCACCCCTCAATGTTCTGTCACCGATGCTGGA--
-----------------GTGTAGCCATGAGAGGAGGGGGTTTCTGTA--GTTTCTCCAGG
ACTCGGGTCCCT----------------GTGTGGAAGCCTCATACCTCGCACTGCCTGCT
CTGCTTCCCCAAGAGACTCATACTTCAGCGAAGGGGAAGGAAGAGAAGCAAACCACTACA
CAGC------ACACACTGCCTGCCTAAGAGGACCAAAAGGGACT---------GTTCTGC
ACCCACAGGGGGCAA-----CAGAGTATGGAGACAGACCACAGACAACCCTGAAGCTTTT
GCTTTGAGGGCATGGGTGAAGCCAGCTGCTCAGAGAGCCCTG--TGGGTAAAGAATATAA
CTCGCTGCCAGAAAGACCACCTAAGCTGCCAGCTTCTCCCCGGAGAACTCCCAAAAGACT
TTGTGAACGGTGTCACCTGCCAGGTGTGTGAGCACCTACTCTCTGACCCCGTCCAGTCCC
CGTGCCTTCACCTCTTTTGTCGCACCTGCATCCAGAAATACAGCCAGTCTCTTGGTCCCC
AGTGTCCAACCTGTGGGCTCCTTTTTAACCCATGTGACCTCGCTAACCCTGCTAAAGCCT
TTCTCTTAGTTCTCAACTCACTGCCTCTGGCCTGCCCCAGGGAAGGCTGTGGGGAGTGGG
TCAGATTAGACACCTTTGCAGACCACTGCCTAAATCACTGCCTTGAGACCAATGACACTG
AAGAACAGGACAGTCCGGAGCAGAATCTGGACGGCTACCTGCCCGTCAACAAGGGCGGCC
GTCCTCGCCAGCACCTTCTCTCACTTACACGAAGAGCGCAGAAGCACAGGCTGAGAGAGC
TGAAGAACCAGGTGAAGGTGTTTGCTGACAAGGAAGAGGGCGGAGACGTGAAGGCTGTGT
GTTTGACGCTGTTCCTGTTGGCACTGAGGGCCGGGAATGAACACAAGCAGGCTGATGAGC
TGGAGGCCATGATGCAAGGCAGGGGGCTTGGCCTGCACCCTGCGGTGTGTCTGGCCATAC
GGGTCAACACCTTCCTCAGCTGCAGCCAGTACCACAAGATGTACCGCACCGTCAAGGCCA
CTAGTGGACGCCAGATATTCCAGCCCCTGCACACCCTCCGTACTGCAGAGAAGGAGCTTC
TCCCTGGCTTCCATCAGTTTGAGTGGCAGCCAGCTCTCAAAAATGTGTCCAGCTCTTGGA
ACATAGGCATCATAGATGGGCTCTCTGGCTGGACGGTGTCTGTAGAGGACGTGCCAGCAG
ACACCATCTCTAGACGATTCCGCTATGATGTTGCGCTGGTATCAGCTTTGAAAGACCTGG
AGGAGGACATCATGGAGGGTCTGAGAGAGAGAGGGTTGGATGACAGCACCTGCACGTCAG
G---TTTCACTGTGGTAATCAAGGAGTCGTGTGATGGCATGGGGGATGTCAGCGAAAAGC
ACGGAGGTGGACCGGCTGTTCCTGAGAAGGCTGTGAGATTCTCTTTTACAGTGATGTCCA
TCACCATTCAAGCGGAAGGTGAGGAAGAAGCAGTCACGATATTCCAGGAGCAAAAGCCCA
ACTCAGAACTGTCCTGCCGACCACTGTGCCTCATGTTTGTGGACGAGTCCGATCATGAGA
TGCTGACCGCCATCCTGGGTCCTGTAGTGGCAGAGCGTAGAGCGATGAAGGAGAGTCGCC
TCATCCTTTCCATAGGTGGGCTCCTTCGCTCCTTCCGCTTCTTCTTCCGAGGCACAGGCT
ATGACGAGAAGATGGTGCGAGAAATGGAAGGGCTGGAGGCTTCAGGATCCACTTACGTCT
GCACCTTGTGTGACTCAACACGAGCTGAAGCCTCTCAAAACATGGTGCTGCATTCTATCA
CTCGAAGCCATGAGGAAAACCTTGAGAGATATGAGATTTGGAGAACCAACCCTTTCTCAG
AGACTGCAGATGAACTGCGGGATCGAGTCAAAGGGGTCTCCGCTAAGCCTTTCATGGAGA
CGCAGCCCACGCTAGATGCCTTGCACTGTGACATTGGCAATGCTACAGAATTCTACAAGA
TATTCCAGGATGAGATTGGTGAAATGTACCAGAAAGTCAACCCCGCTCGAGAGGAGAGAC
GGCGCTGGCGATCGGCTCTTGACAAGCAGTTGAGGATGAAGATGAAGCTGAAGCCGGTGA
TGAGGATGAACGGGAACTATGCCCGGAGGTTGATGACCAGTGAGGCTGTGGAGGTGGTGT
GTGAGCTGGTTCCTTCAGAGGAGCGCCGCAAGGCTCTGAGAGAGCTGATGGAGTTGTACC
TCCAGATGAAGCCGGTCTGGCGCTCTACCTGCCCAGCCAGAGACTGCCCTGATCAACTCT
GCCGTTATAGCTTCAACTCACAACGCTTTGCTGAACTCTTGTCCAGTACGTTCAAATACC
GCTACGATGGCAAGATTACCAACTACCTCCACAAGACTCTGGCCCATGTGCCTGAGATTG
TGGAGCGGGATGGCTCGATTGGTGCCTGGGCCAGTGAGGGAAATGAGTCTGGCAACAAGC
TCTTCCGACGCTTCCGTAAGATGAACGCCAGGCAGTCCAAAACATTTGAGTTGGAGGACA
TACTAAAGCACCATTGGCTATATACCTCAAAGTACCTGCAGAAGTTCATGGAGGCTCACA
---------------AGGATTCAGCAAAAGCACTGCAAGCCACCATCAACCCAGTGGAAA
CC---------CCAGATGACCTTGATATGGCT---GACCTTCCAGAT---------TTTT
GA
>Esox lucius
------------------------------------------------------------
---------ATGGAGGAAAGG------GGTTGGGAAACAAAAGCCCCCCGGTGCTCCATG
CCAGCTGAGCTCCATCACCCCTTTTCCAAGTTCTCAGACTGGAAGTTCAAGCTGTTCCGG
GTCAGATCTATGGAGACGGCCCCACTGCACGGGGAGATGCAGACTGAAAGAGCCCCATTG
TCTGAGGTTGTGGCCTCTGCTTCCCTGGG------GGAGACAATGGGAGACGTGA----T
GAGTCTCC----CAGGGAGTGTGATG---AAGTTGTGCCTGGGGGGTAAAAGCAAGGAGA
ACGTGGAGGGGCCGGGTAGGAGAGTGG----------ACCTGAAACTGCAGGAGATGGAC
ACACACATGAACTACCTCAGGTGTTTATGCCGTCTTTGTGGCGGGGCCCTGCGAA--AAG
CCAAAGGTCCAGAA-CATGAAGTCCAGGGGCTTCTGGATGAAGCCAGCAGGTGTGCCCTG
CGCAGAATGGGCTGCAAGGCCTCCAGCTGGCCAGAGGTCATCCTCAAGGTCTTCAAAGTG
GACGTGGCAGGGGACATGGAGACTGTTCACCCTCCATCCTTCTGCCAGCGCTGCTGGA--
-----------------CTTTGGCCATGCGAGGAGGGGGCTTCTGTA--GCTTCTCCAGG
ACCCATGTTCCT----------------GAATGGAAACCCCACACCACACTCTGTTCCCT
CTGCTACCCCAAGAAACGCTCGCTACAGCGAAAAGGGAGAAAGAGGAGGAAGATCCCTCG
TGGA------GCCCAACGCTTGGCCAAGAGGTCCAAATGGGAGCCCCAGGAAAATGTTGC
CACTGCTGGGGAGAA-----AAGAGCCTGGAGATCTGGATCAGAGCACCACTATGGACCT
GGCCATAGAACCTGGGTGAGACCCAGCATCCAGAGGGCTCGG--TGGGTGAAGAGCATCA
CCCTCTGCCAGAACGAGCACCTGAGCGCCAGGCTGCTGTCGGAGGACCTCCCTGTGGACT
TTCTGAGCTCAGTCACCTGTCAGGTGTGTGACCACCTGTTGTCTGAGCCTGTCCAATCTC
CCTGCAGACACCTCTTCTGCCGCAGCTGCATTGCTAAATACATATGCTCTCTTGGCCCCC
ACTGCCCATCTTGCACTCTGCCCTGCACACTTGCTGACCTCACAGCCCCAGCTAAGACCT
TCCTCGGGGTGCTGCACTCCCTCCTACTCTTCTGCCCCAGAGAGAGCTGTGCAGAACGGG
TACGGCTTGACTCCTTCAGGGCGCATTGCCTGGGCCACCAGCTGGAGGAAGAGGC---AG
GAGGCGACAGATCACCAGAGAAGAGCTTGGACAACTTCCTGCCTGTCAATAAAGGAGGAA
GGCCCAGGCAGCATCTTTTATCACTGACGAGGCGCGCCCAGAAGCACCGTTTGAGGGACT
TGAAGACCCAAGTAAAGGTGTTTGCAGAAAAGGAGGAAGGTGGAGACACCAAGTCCGTGT
GTCTGACTCTTTTCTTGCTAGCTTTGAGGGCTGGTAATGAACACAGGCAGGCAGACGAAC
TGGAAGCCATGATGCAAGGCAGAGGTATTGGCCTTCACCCTGCTGTGTGTCTGGCCATTC
GAGTCAACACATTTCTGAGCTGCAGCCAATACCACAAGATGTATCGCACCGTCAAGGCAA
CAAGTGGCCGCCAAATCTTCCAGCCCCTGCACACTTTGCGCGCCGCAGAGAAGGAGCTAC
TACCAGGCTACCACCCTTTTGAGTGGCAGCCGGCCCTGAAGAATGTATCCACGTCCTGCC
ATGTGGGGATCATCAACGGGCTATCAGGGTGGGCCACTTCAGTGGATGACGCGCCTGCGG
ACACCATCACTCGTCGGTTCCGCTATGATGTGGCCCTGGTGTCGGCCTTAAAGGACCTTG
AGGAGGATATTATGGAGGGGCTGAGGGAGCGAGGCCTGGAGGACAGTGTCTGTACCGCAG
G---CTTCAGTGTGGTGATTAAGGAGTCCTGCGACGGCATGGGGGACGTGAGCGAGAAGC
ATGGTGGAGGCCCGGCCATCCCGGAAAAAGCAGTGCGTTTCTCCTTCACCATCATGTCCG
TCTCCCTCCAGGCGGAGGGAGAGGACGAGGCGGTCAACATCTTCCAGGAGTCCAAGCCGA
ACTCAGAGATGTCCTGCAAGCCTCTCTGCCTGATGTTTGTTGATGAGTCAGATCACGAAA
CGCTGACAGCTGTCTTGGGGCCCGTAGTGGCTGAAAGGAACGCCATGAAGAACAGTCGTC
TTATCTTGTCCCTGGGTGGACTTTCTCGCTCCTTCCGCTTCCACTTCCGAGGCACGGGCT
ATGATGAGAAGATGGTGCGAGAGATGGAGGGTTTGGAGGCCTCTGGCTCCACGTACATCT
GCACCCTGTGCGACTCCACTCGGGCTGAAGCCTCTCACAACATGACTCTCCACTCTGTCA
CCCGCAACCACGACGAGAACCTGGAGCGCTACGAACTCTGGAGAACCAACCCTTATTCTG
AGTCTGTTGAGGAGCTGCGAGACCGGGTGAAGGGCGTCTCAGCCAAACCTTTCATGGAGA
TCCAGCCCACCCTGGACGCGCTGCACTGCGACATAGGCAATGCCACTGAGTTCTACAAGA
TCTTCCAGGATGAGATAGGGGAGATCTACGACAATCCCAACCCCAGCAGGGAGCAGCGTC
GGAGTTGGCGGGCTGCACTCGACAAGCAGCTAAGACAGAAGATGAAGCTGAAGCCAGTGA
TGAGGATGAATGGAAATTATGCAAGGAGGCTGATGACCCGAGAGGCTGTGGAAGCGGTGT
GTGAGCTGGTGCGTTCAGAGGAGCGTCAGGAGGCCCTGAGGGAACTGATGGGGCTCTACC
TCAAGATGAAGCCTGTGTGGCGCTCCACATGCCCGGCCAAGGAGTGCCCAGACCAACTCT
GCCAGTATAGCTTCAACTCCCAGCGCTTCGCAGAGCTGCTTTCCACAGTCTTTAAGTACA
GGTATGATGGGAAGATCACCAACTACCTGCACAAGACCTTGGCCCATGTGCCAGAGATTG
TGGAGAGGGATGGCTCCATCGGGGCCTGGGCTAGTGAGGGAAATGAGTCTGGGAATAAGC
TGTTTAGACGGTTCAGGAAGATGAACGCCCGCCAGTCCAAGGCCTTTGAGCTGGAGGATG
TACTGAAGCACCATTGGCTGTACACATCCAAGTACCTGCAGAAGTTCATGGAGGCTCACA
---------------AGAACTCTGCCAAGGCCCTGCAGGCAACTATTGATCCTGATGAGA
TTCAGGAGTCACAGGAGGATGCTGACATCTCACTGGATATGCCAGAC---------TTTT
AA
>Larimichthys crocea
------------------------------------------------------------
---------ATGGCGGAGGAG------AGCCTAGGGACAGACGACCCCAGATCGTCCATG
CCAGCTGAGCTTCAACATCTCCACTCTAAGTACTCTCAGTGGAAGTTCAAACTCTTTAGG
GTGAGGTCCATGGAGAAGGCACCTCTGCCCAGTGAGAAACAGTCTGAGAAAGGAGTCTTG
TTAGGGATCTCGTCTCCAACAGCTCCAAA------TATAGAGTTAGATAATGGTG----T
GGGT---C----CAGGGAGTGTTATG---AAATTATGCCTTGGGGGAAAAAGCAAGGAAA
ATGTGGACGGTCCAGGCCAGAGGGTGG----------ATATGAAGCTACAAGAAATGGAC
ACCCACATGAACCACCTCAGGTGCTTGTGCCGTCTTTGTGGAACGCTGCTGAGAA--AGG
TTAAAGGACCATTG-CATGATGTTCATGGGGGTCTGGATGAGACAAGCAAACTTGCCCTG
CGTAAAATGGGTTGCAAGTTTCCCAGCTGGCCAGAGGTCATACTCAAAGTTTTCAAAGTG
GACGTGACCGAGGACATAGAGTCTGTCCATCCTCTGTCCTTCTGCCATCGCTGCTGGC--
-----------------TGGCTGCCATACGAGGAGGGGGCGTCTGCA--GCTTCTCTAAA
ATAAGAGTCCCG----------------GAGTGGAAACCCCACTCTTCCCTCTGTCACCT
TTGCTTCCCTAGGAAACCTTCATTTCAGCGGACTGGGAGGAAGAGGCGAAAAGCCATTCT
CAGAGCTCAGGCCCAGAGCCTGGCAAAAAGGACCAGATGGGACCACAGTGACAGCTTCG-
--CTGTTGGTGAAAG-----GAGGGTTCTCAGACCATTCGGAGACCGTCACCATGGTCCT
GTGCTGAGAGGCTGGAGGAAAACTACCGCACAGAGAGATCAA--TGGGTGAGGAACATCA
CCCACTGCCAGAAAGACCACCTGAGTTCCAAGCTGATCTCTGAGAAGCTCCCTGTAGACT
TTGTCTTTTCTTTCACCTGCCTGGTGTGTGATCACCTCCTCTGTGATCCAGTCCAGTCCC
CCTGTGGGCATCTCTTCTGCCGCAGCTGTTTTATAAAATACAGCTATGTTCTAGGACCTC
ACTGCCCGGCCTGTAACTTGCGCTGTGGCCCTGATGACCTCATCTCGCCTGCCAAAGCCT
TCTTATCAGCTCTACAATGCCTACCTCTGCTATGCCCTAGAAGTGGCTGTGGCAAGCAGG
TAATTCTAGACTCATTTAAAGCTCATTGTTTGGACCATGACCTGGATGACCAGGA---TG
AAAACAGGAAGTCATTAGGA------CTTGACAATGATCTGCTAACCAATAAAGGTGGAA
GACCTCGTCAGCACTTGCTATCCCTAACCCGCCGTGCCCAGAAGCATCGGCTTAAGGAAC
TGAAGAACCAAGTGAAGGTGTTTGCAGACAAAGAAGAAGGTGGTGACCTGAAGTCTGTGT
GTCAGACTCTGTTTCTGCTTACACTGAGATCTGCAAATGAACACCGGCAGGCAGATGAGC
TAGAGGCCATGTTGCAAGGCAGAGGCGCTGGGCTGCATCCTGCTGTGTGTTTGGCCATTC
GGGTCAACACTTTCCTGAGCTGCAGCCAGTACCATAAGATGTACCGGACTGTCAAAGCAG
CCAGTGGTCGCCAGATTTTTCAGCCCCTGCATGCCCTGCGAACTGCGGAGAAGGAGCTTC
TCCCTGGCTTTCACCAGTTTGAATGGCAGCCAGCTCTCAAGAATGTGTCTTCTTCTTGCA
ATGTTGGCATTATTAATGGGCTCGCTGGATTGACTTCCTCAGTGGATGATTTCCCAGCTG
ACACCATCACTCGGCGGTTTCGCTATGATGTGGCACTTGTGTCAGCATTAAAGGACCTGG
AGGAGGACATCATGGATGGGCTGAGAGAGAGTGGGATGGAAGACAGTGCTTGCACCTCAG
G---CTTCAGTGTCATGATCAAAGAATCTTGTGATGGCATGGGCGATGTCAGCGAGAAGC
ATGGTGGAGGACCAGTTATTCCCGAGAAGGCTGTACGTTTCTCTTTCACTATTATGTCTG
TCTCTGTCCTAGCAGACGAGGAGGAGGAAGAGGTTACCATCTTCACAGAGCCAAAGCCAA
ACTCAGAACTCTCCTGCAAGCCCCTTTGCCTGACATTTGTAGATGAGTCAGACCATGAGA
CACTCACAGCCATCCTGTGGCCTATCGTTGCAGAGCGTGACGCAATGAAAGAGAGTAGGC
TTATCCTACCCATAGGTGGACTACCTCGTTCCTTCCGCTTTCACTTCAGAGGCACGGGAT
ACGATGAGAAGATGGTGCGTGAGATGGAGGGCCTCGAAGCCTCAGGGTCCACCTACATCT
GCACTCTTTGTGACTCCGGTCGGGCAGAGGCCTCTCAAAACATGGTGCTACACTCCATCA
CCCGCAATCATGAAGAGAACTTAGAACGTTATGAAATATGGCGAACCAACCCCTTTTCTG
AGTCTGTAGAGGAGCTGCGAGAGAGAGTCAAAGGGGTTTCTGCCAAGCCTTTCATGGAAA
CACACCCCACACTGGATGCATTACATTGTGACATAGGCAATGCCACTGAGTTCTACAAAA
TCTTCCAGGATGAGATCGGGGAGGTGTATGAAAAGGTCAACCCCAGCCGGGAGGAGCGGC
GCAGCTGGAGGGCAGCCCTAGATAAACAACTGAGAAACAAGATGAAGCTTAAACCGGTAA
TGAGGATGAATGGGAACTATGCCCGCCGGCTAATGACCATGGAGGCTGTGGAGGTAGTGT
GTGAGCTGGTGCCCTCAGAGGAGAGAAGGGAGGTCCTGAGGGAGCTTATGAGGCTCTACG
TGCAGATGAAGCCTGTGTGGCGTGCCACCTGCCCAGCCAAGGAGTGCCCTGACCAGCTGT
GCCGCTACAGTTTCAACTCCCAGCGCTTTGCCGACCTCCTCTCCTCTGCCTTTAAATATA
GGTACAATGGAAAGATAACCAATTACCTGCACAAGACCCTGGCCCATGTGCCTGAAATCA
TAGAGAGAGATGGATCTATAGGAGCCTGGGCCAGCGAGGGGAATGAGTCTGCAAACAAAC
TGTTCAGACGTTTCAGGAAGATGAATGCACGTCAGTCAAAGGCCTTTGAGCTTGAGGATG
TGTTGAAACATCACTGGCTCTACACTTCCAAGTACTTGCAGAAGTTCATGGAAGCTCACA
---------------AAGACCCGGTCAAAGCCCTGCAAGCTTGCATTGAGCCAGTAGAGA
AT---------CAGGACGATGAGGACATGTCTCTTGAAGTTAATGAT---------TTTT
GA
>Pseudopleuronectes yokohamae
------------------------------------------------------------
------------------------------------------------------------
------------------------CTTAAGTACTCTCAGTGGAAGTTTAAGCTGTTTAGG
GTGAAGTCCATGGAGAAGGCCCCTATGCCCAGTGAGATACAGCCAGTGAAAGAAGTCTTG
TCAGAGATCTCATCTCCAGCAGCTCCAGA------AATAGAGTTAGATTATGGTG----T
GGGT---C----CAGGGAGTGTTATG---AAATTGTGCCTTGGGGGAAAAAGCCAGGAAA
ATGTGGAGGGCCCAGGTCGGAGGGTAG----------ATAAGAAGCTGGAGGAAATGGAA
ACCCACATGAACCACCTCAGGGGTCTCTGCCGTCTCTGTGGAATTGCCTTGAGGA--AAG
TTAAAGGTCCAGCG-CATGAAGTTCATGATGATCTGGAGGATGCAAGTAAAGGTGCTCTA
CGGCAAATGGGCTGCAAGTTCACAAGCTGGCCGGAGGTCATCCTCAAAGTCTTCAAAGTG
GACGTGACAGAGGACACGGAGTCCGTCCACCCTCTCTCCTTCTGCCATCGCTGCTGGA--
-----------------CGGCTGCCATACGAGGAGGGGGCTTCTGCT--GCTTCTCCAGA
ACAAGAGTCCCA----------------GAGTGGAATCCCCACTCCTCCTCCTGCCACCT
TTGCTCACCTAAGAAATGCTCATTCCAGCGGACTGGGAGGAAGAGGAGGAAGACTATTCC
CAGA------GTCCAGAGCCTGGCAAAGAGGAGCAGGTGGGAGCCCGGCGACCACATCG-
--CTGTCGGAGAGCG-----GAGGGTTCTGAAACCATTTGGAGAGCGTCATCCCCGCCCC
GTGCTGAGGGGCTGGAGGAAATCCAGCATCCAGAGAGAGCTG--TGGGTGGAGAATATCT
CCCACTGCCAGAAACACCACCTGAGTACCAAGCTGATCTCTGAGAAGCTCCCTGTGGACT
TCCTGTATTCTTTCACCTGCATGGTGTGTGACCACCTGCTCTTTGATCCGGTTCAGTCCC
CCTGTGGACACCTGTTCTGCCGCAGCTGTATTGCAAAATACAACCACGCTCTGGGACCTC
AGTGCCCGGCCTGCAACTTGCCCTGTGCCCCTGATGAGCTCACCCCGCCCGCCAAAGCAT
TCTTATCAGCTCTGCATTCTCTGCCTCTGCTCTGCCCCAGGGGTGGCTGTGGCGAGCGCG
TTAGGCTTGACTCGTTCAACACTCACACTCTGGACCATGAGCTAAATAAGAACAC---TG
CAAACAAGCAGTCACCAGAA------CTTGATAAGTTCCTGCTTGCCAATAAAGGGGGAC
GGCCTCGTCAGCACCTGCTGTCGCTGACCCGGCGTGCCCAGAAGCATCGGCTGAGGGACC
TGAAGAACCAGGTGAGGTTGTTCACAGACAAAGAGGAAGGTGGCGACCTGAAGTCCGTGT
GTCAGACCCTGTTCCTGCTCACGCTGAGATCCATAAACGAGCACCGGCAGGCAGATGAGC
TGGAGGCCATGTTGCAAGGCAGAGGTTTTGGGTTGCATCCTGCTGTGTGCTTGGCCATTC
GGGTCAACACTTTCCTGAGCTGCAGCCAGTATCACAAGATGTACCGGACTGTCAAAGCGA
CCAGTGGCCGGCAGATATTTCAGCCGCTGCACACCCTCCGTGCTGCAGAGAAGGAGCTTC
TCCCAGGCTTTCACGAGTTTGAATGGCAGCCGGCTCTTTCAAACGTGTCCACCTCTTGCA
ATGTTGGCATTATTAACGGGACCTCTGGATGGACTTCCTCTGTGGACGACTCCCCGACTG
AGACCGTCACTCGGCGGTTTCGCTATGATGTGTCACTGGTGTCAGCATTAAAGGACCTGG
AGGAGGACATCATGGAGGGGCTGATAGAGGCTGGGATGGAAGACAGCGCTTGCACCTCAG
G---CTTTAGTGTCATGATCAAGGAATGCTGTGACGGCATGGGCGATGTCAGCGAGAAGC
ACGGCGGAGGACCGGCTGTTCCCGAGAAGGTTGTGCGTTTCTCCTTCACCGTTATGTCTG
TCTCTGTCCTGGCCGACGGTGAAGACAGGGAGGTCACCATCTTCACCGAGCCAAAGCCAA
ACTCAGAGCTGTCCTGCAAGCCCCTTTGCCTGATGTTTGTGGATGAGTCTGACCACGAGA
CCCTCACAGCCGTCCTGAGGCCTATCGTCGCAGAGCGTAATGCAATGAAGGAGAGCAGGC
TCATCCTATCCATCGGTGGCCTGCCTCGCTTTTTCCGCTTCCGCTTCCGAGGCACGGGAT
ACGATGAGAAGATGGTGCGAGAGATGGAGGGCCTGGAGGCCTCGGGCTCTACATACATCT
GCACTTTGTGTGACTCAAGTCGAGCCGAGGCTTCTCAAAACATGGTGCTGCATTCCATCA
CCCGCTGTCATGAGGAGAACCTTGACCGGTACGAAATATGGAGAACGAACCCTTTCTCTG
AGTCTGTAGACGAGCTGCGGGACCGAGTCAAAGGCGTCTCGGCCAAGCCCTTCTTGGAGA
CCCAGCCTACAATGGACGCGTTACACTGTGACATTGGCAATGCCACTGAGTTCTACAAAA
TCTTCCAGGACGAGATCGGGGAGGTGTACAACAAGGTCAAGCCCAGCCGGGAGGAGCGGC
GCAGCTGGAGGGCAGCCCTGGATAAACAGCTGAGGAAGAAGATGAAGCTCAAACCAGTAA
TGAGGATGAATGGGAACTATGCCCGAAAGCTAATGAGCATGGAGGCTGTGGAGGTGGTGT
GTGATCTGGTGCCCTCAGAGGAGAGGCGGGAGCCCCTCAGGGAGCTGATGAGGCTCTACC
TCCAGATGAAGCCTGTGTGGCGCGCCACCTGTCCAGCCAAGGAATGCCCCGACCAGCTGT
GCCGCTACAGCTTCAACTCCCAGCGCTTTGCCGACCTCCTGTCCTCTACCTTCAAATACA
GGTACAACGGCAAGATAACCAACTACCTCCACAAGACCCTGGCCCACGTGCCTGAGATCA
TAGAGAGAGACGGATCCATCGGAGCGTGGGCCAGCGAGGGCAACGAGTCGGGAAACAAAC
TGTTCAGGCGTTTCCGCAAGATGAACGCACGTCAGTCGAAGACCTTTGAACTGGAGGACG
TACTGAAACATCACTGGCTCTACACCTCCAAGTACCTGCAGAAGTTCATGGAGGCGCACA
---------------AAGACTCCGCCAAAGCTCTGCAG----------------------
------------------------------------------------------------
--
>Python bivittatus
------------------------------------------------------------
---------ATGGAGACACTG---------CCGCCACCAAGCATGAACTTGTGTTTTGGA
CCAGAACATGTCCAACAGCCATACATGAAATTTTCTGAATGGAAATTCAAGCTGTTCAAG
GTGAGGTCACTTGAAAAG---CCTCTTCCTGAAGACAGCCACCAGGCTAACTGTGCTAAA
GAAAAAGTGCCAGATTC------------------TCTGGACATCATTGATGAACAACCT
AATG--------CAGCAGCTGTAATGCCACAAGTGCCCTTTGAAATAGACACTGAATTGA
ATAAACATAG-CTTGGCAACAAATCAAGATACCTTTCACATAAGCCAAAGAGAGATGGAC
GCTCACCATGCAAAGCTGCAGCACCTCTGTCGCATCTGTGGAGGCTCGCTGAAAACTGAC
CCTTACAAAAGATGTCATCCAGTTCATGGGCCAGTAGATGAGCAGACCCAGGCTCTTTTG
AGAAAGAAAGAGAAAAGGGCCACTTCCTGGCCAGATCTTCTTGCCAAAGTTTTTAAGATT
GATGTAAGGGGAGATATTGACACAACCCATCCTACTAAGTTTTGTCACAATTGTTGGA--
--------------------ATGTGATTCAAAGAAAAG---TCAGCAATGCTCCACATGA
AGCACATCTTCTAGGGAAAGACACAGTGGAGTGGCATCCCCATTCATCAAGCTGTGATGT
TTGTGGC---------ACTTCCTTTCG------TGGAGTCAAGAGAAAAAAGCCAACCCT
GA--------ATTCACAGATGAGCAAAAAGCTCAGGATTATTCCTGGATG----------
---TGCTAGAAAAAT-----AAGATATGTAAGG---------------------------
-----------------AAGGTAAAGCAAATTAATAACAAATGTTCAATGAAAAAGATTT
CAAACTGTAAGCAGATCCATCTCAGTACAAAGGTTCTTGCAATAGACTATCCTGTGGACT
TTGTAAAGTCATTATCTTGCCAGATCTGTGAACACATCCTGGCTGATCCAGTAGAAACAA
CATGTAAACACTTATTCTGTAGAGTCTGCATTCTTAAATGTCTTAAAGTAATGGGAAGCT
ATTGCCCATCCTGCCGATATCCTTGCTTCCCTACTGATCTGGTGAGCCCTGTAAAATCCT
TCCTAAGCATCCTCGACAATTTGATTGTGAGATGTCCAATAAAAGGTTGTCAGGAGGAGG
TCTTTTTGGAAAAATACAGCCAACATTGCTCCAATCATAAAGAGGTAGAA--------GG
CAAA-------------------------AACAGCTATGTCTATATCAACAAAGGTGGCC
GACCGAGACAACATTTGCTTTCACTGACCCGGAGAGCTCAAAAGCACCGCCTGAGAGAAC
TCAAGCTTCAAGTGAAAGCTTTTGCAGAAAAAGAAGAAGGAGGAGACGTGAAGTCTGTGT
GCCTAACTTTGTTTCTGCTGGCTTTGAGATCCAGAAATGAGCACAGACAAGCAGATGAAT
TGGAAGCTATAATGCAAGGGAAAGGATCAGACCTTCATCCAGCTGTTTGTTTGGCAATCC
GAGTCAACACCTTTCTCAGCTGCAGCCAATACCATAAAATGTACAGGACTGTAAAGGCAA
TTACAGGAAGGCAGATTTTCCAGCCTTTGCATGCTCTCCGAACAGCTGAGAAGTCCCTTC
TGCCTGGTTATCATCCCTTTGAATGGGAACCTCCCCTGAAAAATGTTTCCAGTAATACTG
ATGTAGGCATTATTGATGGGCTGTCAGGAATACAGCACTCTGTGGATGACTACCCAGTGG
ACACAATAGCAAAAAGATTTCGATATGATGCAGCTTTGGTGGCTGCGCTTATGGATATAG
AAGAAGAAATCTTAGAAGGACTAAAAACGCATGATTTGGATGAC--TATTTGAA----AG
GACCCTTTACTGTAGTGATTAAAGAATCTTGTGATGGAATGGGAGATGTCAGTGAAAAGC
ATGGCACTGGTCCAGCTGTTCCTGAAAAGGCAGTTCGATTCTCCTTTACCCTCATGAACA
TCACTGTCACTCATGACAATGGCAGCACAAAG------ATTTTTGAAGAAAACAAACCCA
ATTCAGAGTTGTGTTGTAAGCCTTTGTGCCTTATGCTGGCTGATGAGTCAGACCATGAGA
CACTCACTGCCATCCTGAGTCCCCTTATAGCAGAAAGGGAAGCCATGAAAAGTAGTGCAT
TAATACTTTATATGGCTGGTATTCCCAGAAGTTTCAAATTCATCTTTAGGGGCACAGGAT
ATGATGAAAAGCTTGTCCGTGAAGTTGAGGGTCTTGAAGCCTCAGGCTCTACTTACATTT
GTACACTTTGTGATGCCACCCGCCTGGAAGCCTCTCAGAACATAGTCCTACATTCTATAA
CCAGGAGTCATGGTGAAAACCTAGAACGATATGAAGTGTGGCGTTCCAATCCCTACCATG
AAGCGGTTGATGAACTGCGTAACCGAGTGAAAGGTGTTTCTGCCAAGCCTTTTATTGAGA
CTGTGCCTTCAATAGATGCCCTGCACTGTGACATTGGCAATGCAGCTGAATTTTACAAGA
TATTCCAGTTTGAGATTGGTGAGGTGTACAAACATTCCAGTGCAACCAAAGAAGAGAGAA
AGAGGTGGCAGTCAACTCTTGACAAACACCTTAGAAAAAAGATGAATTTAAAACCTATAA
CAAGGATGAATGGAAATTTTGCAAGAAAACTTATGAGTAAGGAGACTGTGGATGCAGTTT
GTGAACTAATAAAGTGTGAGGAGAGACATGAAGCCCTCAAAGAATTAATGGACCTTTACC
TTAAGATGAAACCAGTATGGAGGTCTTCATGTCCCACCAAGGAATGCCCAGAACTTGTAT
GTCAATATAGTTTCAATTCTCAGAGGTTTGCTGAGTTGCTGTCAACTAAATTCAGTTATA
GATATGAGGGCAAGATTACCAATTACTTTCACAAAACACTTGCTCATGTTCCAGAAATTA
TAGAAAGGGATGGTTCCATTGGTGCTTGGGCAAGTGAGGGAAATGAGTCAGGCAACAAAC
TGTTCAGGCGCTTTCGAAAAATGAATGCCAGGCAGTCAAAATGCTATGAGATGGAAGATG
TTTTGAAGCATCATTGGTTGTATACTTCAAAGCATTTACAAAAATTCATGAATGCTCATA
ATACATTGAAAAACCAGGG---GGTCAAAAT----CAGGCCAGAACAGAGTGAGAGAGAT
GT---------CATGACAATG--GAAGATTCTTTGGACATTTCTGATTTCATGGACTTCT
AA
>Anoplopoma fimbria
------------------------------------------------------------
------------------------------------------------------------
------------------------------------------------------------
------------------------------------------------------------
------------------------------------------------------------
------------------------------------------------------------
------------------------------------------------------------
------------------------------------------------------------
------------------------------------------------------------
------------------------------------------------------------
------------------------------------------------------------
------------------------------------------------------------
------------------------------------------------------------
------------------------------------------------------------
------------------------------------------------------------
------------------------------------------------------------
------------------------------------------------------------
------------------------------------------------------------
------------------------------------------------------------
------------------------------------------------------------
------------------------------------------------------------
------------------------------------------------------------
------------------------------------------------------------
------------------------------------------------------------
------------------------------------------------------------
------------------------------------------------------------
------------------------------------------------------------
------------------------------------------------------------
--------------------------------------ATGTACCGGACTGTCAAAGCCA
CCAGTGGCCGCCAGATCTTTCAACCCCTGCACACCCTGCGGAACACAGAGAAGGAGCTTC
TCCCTGGCTTTCACCAGTTTGAATGGCAGCCAGCTCTCCAGAACGTGTCTACATCTTGCA
ATGTTGGCATTATTAATGGGATCTCTGGGTGGACTTCCTCGGTGGATGAATTCCCAGCTG
ACACCATCACTCGGCGGTTTCGCTACGATGTGGCTCTGGCGTCGGCATTAAAGGATCTGG
AGGAGGACATCATGGAGGGGCTGAGAGGGAGTGGGATGGAAGACAGTGCTTGCACCTCAG
G---CTTCAGTGTCATGATCAAGGAATCCTGTGATGGCATGGGTGATGTCAGCGAGAAGC
ACGGCGGAGGACCAGCTACTCCTGAGAAGGCTGTGCGTTTTTCTCTCACTGTCATGTCTG
TCTCTGTCCTCACAGGTGAGGAGGAGGAAGAGGTTACCATCTTCACTGAGCCAAAGCCAA
ACTCAGAACTGTCTTGTAAGCCCCTTTGCCTGATGTTTGTGGATGAGTCAGACCATGAGA
CACTCACAGCTGTCCTGGGTCCTATAGTGGCTGAGCGTAATGCAATGAAGGAGAGCAGGC
TCATTCTGTCCGTGGGCGGATTGCCTCGCTCCTTCCGCTTTCACTTCAGAGGCACGGGAT
ATGATGAGAAGATGGTGCGCGAGGTAGAGGGCCAAGAGGCCTCAGGGTCCACCTACGTCT
GCACTCTATGTGACTCCACTCGGGCGGACGCCTCTCAAAACATGGTGCTACACTCCATTA
CTCGCAGCCATGAAGAGAACCTAGATCGTTACGAAATATGGAGAACCAACCCCTTTTCTG
AGTCTGTAGATGAGCTGCGGGACAGAGTCAAAGGGATCTCCGCCAAGCCCTTCATGGAGA
CCCATCCCACAATGGATGCATTGCATTGTGACATTGGCAATGCCACTGAGTTCTACAAAA
TCTTCCAGGACGAGATCGGGGAGGTGTACAAAAAGGTCAACCCAAGCCGGGAGGAACGGC
GCAGCTGGAGGGCAGCCCTAGATAAACAGCTGAGGAAGATGATGAAGCTCAAGCCGGTGA
TGAGGATGAATGGGAACTATGCCCGCAAGCTAATGACCCAAGAGGCTGCGGATGCGGTGT
GTGAGTTGGTGCCCTCAGAGGAGAGGAGGGAGGCCCTGAGGGAGCTGATGAGGATCTACA
TCCAGATGAAGCCCGTGTGGCGCGCCACCTGCCCTGCCAAGGAGTGTCCCGACCAGTTGT
GCCAGTACACCTTTAACTCCCAGCGCTTTGCCGACCTTCTCTCCACTACCTTCAAATACA
GGTACAATGGAAAGATAACCAACTACCTGCACAAAACCCTTGCCCATGTACCTGAAATCA
TAGAGCGAGATGGATCCATAGGAGCCTGGGCCAGCGAGGGGAACGAGTCGGCAAACAAGC
TGTTCAGGCGTTTCCGGAAGATGAATGCACGTCAGTCAAAGGCCTTTGAGCTTGAGGACG
TGTTGAAACATCACTGGCTCTACACTTCCAAGTACCTGCAGAAGTTTATGGAAGCTCACA
---------------AGGACTCTGCCAAAGCTCTGCAAGCCACCATTGACCCA-------
------------------------------------------------------------
--
>Salmo salar
ATGCGGAGAGGAGCCCCAAGGGAACCGACGCCAGCTGAGACTGGAAAAACAAGAGCCCTT
GCTGACACTATGGAGGAGGGG------ACCCTGGAGACATATGCCCCCCGGTGCTCCATG
CCGGCCGAGCTCCATCACCCCTACTCCAAGTTCTCAGACTGGAAGTTCAAGCTGTTCCGG
GTCAGGTCCATGGAGAGGGCCCCGCTGCCCGGGGAGATGCAGCTCGAGAGAGGGGCCTTG
TCTGACGTTGTGGCCTCTGCACCCCTGGG------GGAAACTGTGGGGGATGTGG----T
GGGTCTCC----CAGGGAGTGTGATG---AAGCTTTGCCTGGGGGGTAAGAGCAAGGAGA
ACATAGAGGGCCCGGGAAAGAGAGTGG----------ACCTGAAACTCCAGGAGATGGAC
ACACACATGAACCACCTCAGGTGTCTGTGCCGTCTCTGTGGCGGGGCCCTGAGGA--AAG
CCAAAGGTCCAGAG-CATGAAGTCCAGGGGCTTCTGGACGAGGCTAGCAGGAGTGCCCTG
CGTAGGATGGGCTGCAAGGCCACCAGCTGGCCAGAGGTCATCCTCAAGGTCTTCAAAGTG
GACGTGGCGGGGGACATGGAGGTCGTCCATCCGCCGTTCTTCTGCCAGCGCTGCTGGA--
-----------------CATTGGCCATGCGAGGAGGGGGCTTCTGCA--GCTTCTCCAGG
ACCCATGTCCCA----------------GAGTGGAGACCCCACACCACCCTCTGCCTCCT
CTGCCACCCCAAGAAACCCTCACTACAGAGGAGAGGGAGGAAGAGGAGGAAGCCCACTCG
TGGA------GCCCAACGCCTGGCCAAGAGGTCCAAGTGGGACCTCCAGGATAACGCTGC
TACTGTTGGTGAGAA-----GAGAGCCTGGAGAACAGTGATAGATCCTCACCAGGGACCT
GGACTTAGACCCTGGGTGAGATCCAGCGTCCAGAGAGCTCAG--TGGGTGAAGAACATCA
CCCTCTGCCAGAAAGAGCACCTTAGTGCCAGACTGCTGTCCGAGGACCTCCCTGTGGACT
TCCTGAGCTCAGTTACCTGTCAGGTGTGTGACCACCTGTTGTCTGAGCCCGTCCAGTCCC
CCTGCAGACACCTCTTCTGCCGCAGCTGCATTGCTAAATACATCTACTCTCTGGGCCCCC
ACTGCCCGGCTTGCACCCTGCCCTGCGGCCCTGCCGACCTTACTGCCCCAGCTAAGGGCT
TCCTGGGGGTCCTGCACTCCCTGCCGCTGCTTTGCCCCAGAGAGAGCTGTGGGGAGCGGG
TACGGCTGGACTCCTTCAGAGCCCACTGCTTGGGCCACCATCTGGAGGAAGTGGA---TG
GGGACCACAAGTCAGCAGAAAATTGCCTGGACAACTTCCTGCCTGTCAACAAAGGGGGAA
GGCCCCGACAGCATCTCTTGTCACTGACGAGGCGTGCCCAGAAGCACCGGCTGAGGGACC
TGAAGACCCAGGTGAAAGTGTTTGCAGAGAAGGAAGAAGGTGGAGACACCAAGTCGGTGT
GCCTGACCCTGTTCCTGCTAGCCTTGAGGGCGGGAAACGAACACCGGCAGGCAGACGAAC
TGGAGGCCATGATGCAAGGCAGGGGCTTTGGCCTGCATCCTGCTGTGTGTCTGGCCATCC
GGGTCAACACGTTCCTGAGCTGCAGCCAGTACCACAAGATGTACCGCACCGTCAAGGCCA
CCAGTGGGCGCCAGATCTTCCAGCCCCTGCACACCTTACGCGCTGCAGAGAAGGAGCTCC
TCCCAGGCTACCACCCCTTTGAGTGGCAGCCGGCCCTCAAGAGTGTGTCCACATCCTGCC
ATGTGGGGATCATTGACGGGCTATCAGGGTGGGTCGCTTCGGTGGACGACTCCCCAGCAG
ATACAGTCACGCGTCGGTTTCGCTACGACGTGGCCCTGGTGTCGGCCCTGAAGGACCTGG
AGGAGGACATCATGGAGGGGCTGAGAGAGCGAGGCCTGGAGGACAGTGCTTGCACCTCGG
G---CTTCAGCGTTATGATCAAGGAGTCCTGCGATGGCATGGGGGACGTCAGTGAGAAGC
ATGGCGGCGGGCCGGCCGTCCCGGAAAAAGCTGTGCGTTTCTCCTTCACCATCATGTCCG
TCTCTATTCAAGCTGAGGGAGAAGATGAGGCGATCACCATTTTCCGGGAGCCCAAGCCCA
ACTCGGAGATGTCCTGCAAGCCGCTCTGCCTGATGTTTGTGGACGAGTCGGACCACGAGA
CTCTCACAGGCGTCCTGGGGCCTGTGGTGGCTGAAAGGAACGCTATGAAGCACAGCCGTC
TCATCCTGTCTGTGGGCGGCCTTTCTCGCTCCTTCCGCTTCCACTTCCGGGGCACGGGCT
ATGATGAGAAGATGGTGCGAGAAATGGAGGGTTTGGAGGCCTCTGGCTCCACTTACATCT
GCACGCTATGTGACTCCACTCGGGCAGAGGCCTCCCAAAACATGACTCTCCACTCTGTCA
CCCGCAGCCACGACGAGAACCTGGAGCGCTATGAACTTTGGAGGACCAATCCTCATTCTG
AATCAGCTGAAGAGCTGCGAGACCGAGTCAAAGGCGTCTCTGCCAAGCCCTTCATGGAGA
CCCAGCCCACACTGGATGCCCTGCACTGTGATATTGGCAATGCCACCGAGTTCTACAAGA
TCTTTCAGGATGAGATAGGGGAGGTCTATCATAAGACAAACCCCAGCCGGGAGCAGCGTC
GGAGCTGGCGGGCCGCCCTGGACAAGCAGCTGAGAAAGAAGATGAAGCTGAAGCCTGTAA
TGAGGATGAATGGGAACTATGCACGGAAGCTGATGACCCGGGAGGCAGTGGAGGCAGTGT
GTGAGCTGGTGCGCTCAGAGGAGCGTCAGGAAGCCCTGAGGGAGCTGATGGGGCTCTACA
TCCAGATGAAGCCTGTGTGGCGCTCCACCTGCCCGGCCAAGGAGTGCCCAGACCAGCTCT
GCCGGTATAGCTTCAACTCCCAACGCTTCGCAGAGCTGCTCTCCACCGTCTTCAAGTACA
GGTATGACGGAAAGATCACCAACTACCTGCACAAGACCTTGGCCCATGTGCCAGAGATTG
TGGAGAGGGATGGCTCCATCGGGGCCTGGGCCAGCGAGGGGAATGAGTCTGGGAACAAGC
TGTTCAGACGGTTCAGGAAGATGAATGCCCGTCAGTCCAAGACCTTTGAGCTGGAGGACG
TGCTGAAGCACCACTGGCTCTACACATCCAAGTACCTGCAGAAGTTCATGGAAGCTCACA
---------------AGAACTCTGCCAAAGCTCTGCAGGCCACCATTGACACTGTGGAGA
GTCAGGAGACACAGGAGGATGCTGACATGTCACTGGATGTCCCAGAC---------TTTT
GA
>Ophiophagus hannah
------------------------------------------------------------
---------ATGGAGAAGCTA---------CCCCCACCAAGCATAAACTTGTGTTTTGGA
CCAGAACATGTCCAACAGCCATATATGAAATTTTCTGAATGGAAATTCAAGCTGTTCAAA
GTGAGATCTCTTGAAAAG---CCTCTTCCTGAAGACAGCCACCAGGC-------------
-----TAACTCTGCTAAAGAAAATGTGACAGGGTCTCTGGACGTCACTGACGAACAACCT
AAGG--------CAGCAGCTGTAATGTCACAAGTGCCCTTTGAAACAGACACTGAGTTGA
ATAAAAATAG-CTTGGCAAGAGAGAAAGTTATCTTTCACATGAGCCAAAGGGAGATGGAA
ACTCACCAAGCCAACCTGCAGCATCTCTGTCGCATCTGTGGAGGCTCACTGAAAACTGAC
CCTTACAAAAAGTGTCATCCAGTTCATGGGCCAGTGGATGAGGAGACCCAGGCTCTTTTG
AGAAAGAAAGAGAAAAGAGCCACTTCCTGGCCAGATCTTCTTGTCAAAGTTTTTAAGATC
GATGTAAGGGGAGATATTGACACAATCCACCCTACTCATTTTTGTCACAATTGTTGGA--
--------------------AAGCCATGCAAAGAAAAG---TCAGCAATGCCCCCCATGA
AGCACATCTTCTAGAGAAAGACCCAGTGGAATGGCATCCCCATTCAACAAGCTGTGACGT
TTGCGTC---------ACTTCCTTTCG------TGGCGTCAAGAGGCAAAAAACAATGCT
GA--------ATTCACAGCTGAGCAAAAAACTTAGGATTA--------------------
--TTGCTGGTCATAC-----GAGAAAAATAAGAT--------------------------
---------GCATAAGAAAGGTAAAGCAACTGAATAACAAAGGTTTGATGAAAAAGATTT
CAAACTGTAAGCAAATCCATCTCAGCACAAAAATCCTTGCAATAGACTACCCTGTGGACT
TTGTAAAGTCAATATCTTGCCAGATCTGTGAACACATCCTGGCTGATCCAGTAGAAACAA
CATGTAAACACTTATTCTGTAGAGTCTGCATTCTTAAATGTCTTAAAGTAATGGGAAGCT
ATTGCCCATCCTGCCGATATCCTTGTTTTCCTACTGATCTAGTGAGCCCTGTAAAATCCT
TCCTAAGCATCCTCAACAATTTGGTTTTAAGATGCCCAATAAAAGGCTGTCATGAGGAGG
TCTTTTTGGAAAAATACTGCCAACATCGTTCTAATCATAAAGGGGCAGAA--------AG
TACA-------------------------GACAGCTATGTCTATATCAACAAAGGTGGCC
GACCGAGACAACATTTGCTTTCATTGACCCGGAGAGCTCAAAAGCACCGCTTGAGAGAAC
TCAAGCTTCAAGTGAAAGATTTTGCAGAAAAAGAAGAAGGAGGAGATATGAAGTCTGTGT
GCCTAACTTTGTTCCTGCTAGCTTTGAGATCTAGAAATGAGCACAGACAAGCAGATGAAT
TGGAAGCTATAATGCAAGGGAAGGGATCAGACCTTCATCCAGCTGTTTGTTTGGCAATCC
GAGTCAACACCTTTCTTAGCTGCAGCCAATATCATAAAATGTACAGGACAGTAAAGGCAA
TTACAGGAAGGCAAATTTTCCAGCCTTTGCATGCTCTCCGAACAGCTGAGAAGTCCCTTC
TGCCTGGTTATCATCCCTTTGAATGGGAGCCTCCTTTGAAAAATGTGTCTAGTAACACAG
ATGTAGGCATTATTGATGGGCTGTCAGGAATACAACAGTCTGTGGATGACTACCCAGTGG
ATACAATTGCAAAACGTTTTCGATATGATGCAGCTTTGGTGGCTGCCCTTATGGATCTAG
AAGAAGACATTTTAGAAGGACTGAAAACTCATGACTTAAATGAC--TATTTGAA----AG
GACCTTTCACGGTAGTGATTAAAGAATCCTGCGATGGAATGGGAGATGTCAGTGAAAAGC
ATGGCTGTGGCCCAGCGGTTCCTGAAAAAGCAGTTCGATTCTCCTTCACCCTCATGAGCA
TCACTGT------AACCCATGACCATGGCAGTGCAAGGATTTTTGAAGAAAACAAACCCA
ATTCAGAGCTGTGTTGTAAGCCTTTGTGCCTTATGCTGGCTGATGAGTCAGATCATGAGA
CACTCACTGCCATCCTGAGTCCTCTTATAACAGAACGGGAAGCCATGAAAAATAGTGCAT
TGATACTTTATATGGCTGGTATTCCTAGAATTTTCAAATTCATATTTAGGGGCACTGGGT
ATGATGAAAAGCTTGTCCGTGAAGTTGAGGGTCTGGAAGCATCAGGCTCTACTTATATTT
GTACACTTTGCGATGCCACCCGCCTAGAAGCCTCTCAGAACCTAATACTGCATTCTGTAA
CCAGGAATCATGCCGAAAACCTAGAACGATATGAAGTGTGGAGGGCCAATCCTTACCATG
AAGCTGTTGATGAACTACGTCACAGAGTGAAAGGTGTTTCTGCCAAGCCTTTTATTGAGA
CTGTGCCTTCAATAGACGCACTTCACTGTGATATTGGCAATGCCGCTGAATTTTACAAAA
TATTCCAGTTTGAGATTGGTGAGGTGTACAAAAATACCAGTGCAACCAAAGAAGAGAGAA
AGAGGTGGCAGTCAACTCTTGACAAACACCTTAGAAAAAAGATAAATTTGAAACCTGTGA
CAAGGATGAATGGAAATTTTGCAAGAAAACTCATGAGTAGGGAGACTGTGGACGCCGTCT
GTGAATTAATAAAATGTGAGGAGAGACATGAAGCCCTCAGAGAATTAATGGACCTTTACC
TTAAGATGAAACCAGTATGGAGGTCTTCATGTCCAACCAAAGAATGCCCAGAACTTGTAT
GTCAATACAGTTTCAACTCTCAGAGATTCGCTGAGTTGCTGTCGACTAAATTCAGTTATA
GATATGGTGGGAAGATTACCAATTATTTTCATAAAACACTTGCTCATGTTCCAGAAATTA
TAGAACGGGATGGTTCCATTGGTGCCTGGGCAAGTGAGGGAAATGAGTCAGGCAACAAAC
TGTTTAGACGCTTTCGAAAGATGAATGCCAGGCAGTCAAAATGTTATGAGATGGAAGATG
TTTTGAAGCATCATTGGTTGTATACTTCAAAGCATTTACAAAAATTCATGAATGTTCATA
ATACATTG-------AAAAGCCAGATGGTCCAAATTAGGCCAGAACAGACTGAGAGCGAT
GT---------CATGATGATG--GAGGATTCTTTGGAGACTTCTGATTTCATGGACTTCT
AA
>Crotalus mitchellii pyrrhus
------------------------------------------------------------
---------ATGGAGAAGCTA---------CCCCCACCAAGCATAAACCTGTGTTTTGGA
CCAGAACATGTCCAACAGCCGTATATGAAATTTTCTGAATGGAAATTCAAGCTGTTCAAA
GTGAGATCACTTGAAAAG---CCTCTTCCTGAAGATAGCCACCAGGC-------------
-----TAACTCTGCTAAAGAAAATGTGACATGTTCTGTGGACATCACTAATGAACAACCT
AAGG--------CAGCAGCTGTAATGTCACAAGTGCTCTTTGAAGCAGACACCGAGCTGA
ATAAAAATAG-CTTGGCAGGAGAGAAAGAGGTGTTTCACATGAGCCAAAGGGAGACAGAA
GCTCACCAAGCAAAGCTGCAGCACCTCTGTCGCATCTGTGGAGCCTCACTGAAAACTGAC
CCTTACAAAAAGTGTCATCCAGTTCATGGGCCAGTGGATGAGGAGACCCAGGCTCTTTTG
AGAAAGAAAGAGAAAAGAGCCACTTCCTGGCCAGATCTTCTTGCCAAAGTTTTTAAGATT
GATGTAAGGGGAGATATTGACACAATCCATCCTACTCATTTTTGTCACAATTGTTGGA--
--------------------AAGTGATTCAGAGAAAAG---TCAGCAATGCCCCCCATGA
AGCACATCTTCTAGACAAAGACCCAGTGGAATGGCATCCCCATTCAACAAGCTGTGACAT
TTGTGTC---------ACTTCCTTTCG------TGGAGTCAAGAGAAAGAAACCAATGTT
GA--------ATTCACAGCTGAGCAAAAAACTCAGGATTA--------------------
--TTGCTGGACATAC-----TAGAAAAATAAGAT--------------------------
---------GCGTAAGAAAGGTAAAGCAACTAAATAACAAAAGTTTAATGAAAAAGATTT
CGAACTGTAAGCAGATCCACCTCAGTACAAAAATCCTTGCAATAGACTACCCTGTGGACT
TTGTAAAGTCAATATCTTGCCAGATCTGTGAGCACATACTGGCTGATCCAGTAGAAACAA
CATGTAAACACTTATTCTGTAGAGTCTGCATTCTTAAATGTCTTAAAGTAATGGGAAGCT
ATTGCCCATCCTGCCAATATCCTTGTTTTCCCACTGATCTAGTGAGCCCTGTAAAATCCT
TCCTAAGCATCCTCAACAATTTGGTTTTGAGATGCCCAATAAAAGGCTGTCATGAGGAGG
TCTTTTTGGAAAAATACTGCCAACATCGTTCTAATCACAAAGGGGCAGAA--------AG
TACA-------------------------GACAGCTATGTCTATATCAACAAAGGTGGCC
GACCGAGACAACATTTGCTTTCATTGACCCGGAGAGCTCAAAAGCACCGCTTGAGAGAAC
TCAAGCTTCAAGTGAAAGATTTTGCAGAAAAAGAAGAAGGAGGGGACTTGAAATCTGTGT
GCCTAACTTTGTTCCTGCTGGCTTTGAGATCTAGAAATGAGCACAGACAAGCAGATGAAC
TGGAAGCTATAATGCAAGGGAAGGGATCAGACCTTCATCCAGCTGTTTGTTTGGCAATCA
GAGTCAACACCTTTCTTAGCTGCAGCCAGTATCATAAAATGTACAGGACGATAAAGGCAA
TTACAGGAAGGCAAATTTTCCAGCCTTTGCATGCTCTCCGAACAGCTGAGAAGGCCCTTC
TGCCTGGTTATCATCCCTTTGAATGGGAGCCTCCTTTGAAAAATGTGTCTAGTAACACAG
ATGTAGGCATTATTGATGGGCTGTCAGGAATACAACAGTCTGTGGATGACTACCCAGTGG
ATACAATTTCAAAACGATTTCGATATGATGTTGCTTTGGTGGCTACCCTTATGGATTTAG
AAGAAGAAATTTTAGAAGGACTGAAAACTCATGACTTGGATGAC--TATTTGAA----AG
GACCTTTCACTGTTGTGATTAAAGAATCCTGCGACGGAATGGGAGATGTCAGTGAAAAGC
ATGGCAGTGGCCCAGCTGTTCCTGAAAAGGCAGTTCGATTCTCCTTCACCCTTATGAGCA
TCACTGT------AACTCATGAGCGTGGCAGTGCAAGGATTTTTGAAGAAAGCAAACCCA
ATTCAGAGCTGTGTTGTAAGCCTTTATGCCTTATGCTGGCTGATGAGTCAGATCACGAGA
CCCTCACTGCCATCCTGAGTCCTCTTATAGCAGAACGAGAAGCCATGAAAAATAGTGCAT
TGATACTTTATATGGCTGGTATTCCTAGAATTTTCAAATTCATATTTAGGGGCACTGGAT
ATGATGAAAAACTGGTCCGTGAAGTTGAGGGTCTTGAAGCATCAGGCTCTACTTACATTT
GTACATTATGTGATGCCACTCGCCTAGAAGCCTCTCAGAACCTAATCCTGCATTCTGTAA
CCAGGAACCATGCTGAAAATCTAGAACGGTATGAAGTGTGGAGGTCCAATCCTTACCATG
AAGCTGTAGATGAACTACGTCACAGAGTGAAAGGTGTTTCGGCCAAGCCTTTTATTGAGA
CTGTGCCTTCAATAGATGCACTTCACTGTGATATTGGCAATGCCGCTGAGTTTTACAAAA
TATTCCAGTTTGAGATTGGCGAAGTGTACAAAAATCCCACTCCAACCAAAGAAGAGAGAA
AGAGGTGGCAGTCAACTCTTGACAAACACCTTAGAAAAAAGATGAATTTGAAACCTGTAA
CAAGAATGAATGGAAATTTTGCCAGAAAACTCATGAGTAAGGAGACTGTAGATGCAGTCT
GTGAATTAATGAAATGTGAAGAGAGACATGAAGCTCTCAGAGAATTAATGGACCTTTACC
TTAAGATGAAACCAGTATGGAGGTCTTCATGTCCAACCAAAGAATGCCCAGAACTTGTAT
GTCAATACAGTTTCAACTCTCAGAGATTTGCTGAGTTGCTGTCAACTAAATTCAGTTATA
GATACGATGGGAAGATTACCAATTATTTTCATAAAACACTTGCTCATGTTCCAGAAATTA
TAGAACGAGATGGTTCCATTGGTGCCTGGGCAAGTGAAGGAAATGAATCAGGCAACAAAC
TGTTCAGACGCTTTCGAAAGATGAATGCCAGGCAGTCAAAATGTTATGAGATGGAAGATG
TTTTGAAGCATCATTGGTTATATACTTCAAAGCATTTACAAAAATTCATGAATGCTCATA
ATACATTG-------AAAAGCCAGATGGTCCAAATCAGGCCAGAACAGACTGAGAGCGAT
GT---------CATGATGATG--GAAGATTCTTTGGAGACTTCTGATTTCATGGACTTCT
AA
>Xenopus (Silurana) tropicalis
------------------------------------------------------------
---------ATGGAGGTGGCA---------------------------TTGCCTAATGTG
CCAACCGAAATACACCGTCCATTTACTAAATTCTCAGAATGGAAGTTCAAACTGTTTCGA
GTGAAATCCTTAGAGAGGAGACCATCTGAGGAGGAAACAGAG---GGGAGTGAGGTCTCA
TACAGCAGCTCTCAAGAGACATCCCCTGAGTCTACTGTGGTTTTGGAGGATCTTAGTTTG
GGGTCTACACCACAGTCACCCTCA-----AACTTCAAACCACAGGAAGCAAGCGAGAAAT
CAAATGAGGTTGACAACAATGAGACAG----------ACCTAAAAAGTCTGGGAGAAGAG
ACCCACATTACTGCCATACAGCAACTTTGCCGCATATGCGGCGCCTCTTTTAAAATGGAT
CAGCAGAACCGGAGCTATCCCGTCCATGGACCGGTGGACAGCGAAACTCAGGATGTCCTA
AGAAGAAGAGAAAAGAAAGTCACCTCTTGGCCTGAGCTCATCTTAAAGGTCTTCAAGACT
GACGTGAGAGCTGATGTAGATACCATTCATCCCACTCGCTTTTGCCACAATTGCTGGACT
ATAATGAATCAGAAGTTCAGCCACAATTCCAGTGAAG------TGTA--TTTTCCCCATA
ACCAAGCTGTG-----------------GAGTGGACGCCTCACTCAGCCACCTGTCATGT
GTGCCACTCATCCAAACCCT------------------GGGGCAAGAGAAAGGGTGCACC
CCAGCTGAACCCACACAAGATG--AAAAGGCGTAAAACGGGGTCCGAAT-----------
--TTGCC-------------AAAAAGTCCAAGGCCTCCTCGAACCA-----CTCAATCCA
GC-----GGAACAGCAGTAAAGCTTTGAACCAGA--------------TGAAGGACA---
---GCTGCAAGAAAATCCATCTTGACACCAATCTCCTGGTGGTGGACTATCCATCGGACT
TTGTAAAGTCAATGTCTTGCCAAGTGTGTGAGCACATTCTGTCTGATCCAGTGCAAACCT
CATGCAAACATCTCTTCTGTAGGATTTGCATCCTGAAATACATAAAGCTCATGGGGTGCT
ACTGCCCATCATGTAAGTACCCATGCTTCCCTACAGACCTCACAGTGCCAGTTAAATCCT
ACTTTAATGTCCTGAATGCCTTGTTGCTGAAATGCACTGTGTCTGGCTGTGACGAGGAGA
TCCCTCTAGGGAAATATTCTCACCATATCTCCAAGCATAA-----AGAAACCAAG---GG
AAAGGAGGCGTATGCCCACA-------------------------TTAACAAGGGCGGCA
GACCCAGGCAACACCTTCTCACCTTAACACGGAGAGCACAAAAACATCGTCTCAGGGAGC
TTAAGATGCAAGTTAAAGCTTTTGCTGATAAAGAAGAAGAAGGTGATGTGAAATCAGTGT
GTTTGACACTTTTTCTTCTGGCTCTTAGAGCACGGAATGAGCACAGGCAAGCTGATGAAC
TGGAAGCCATCATGGAAGGAAGAGGAGCAGGACTTCACCCGGCTGTCTGCCTTGCCATAA
GAGTCAACACTTTTCTCAGCTGCAGTCAGTACCATAAGATGTACCGAACTGTTAAAGCCA
CGACTGGGAGACAGATCTTTCAGCCTCTACATGCTCTCAGGAACGCAGAGAAGGCCCTTC
TACCAGGTTATCATAGCTTTGAGTGGAGACCACCTCTAAAGAACGTTTCTACCAGAACAG
ATGTTGGAATTATTGATGGACTCTCAGGGCTGAACCGATCCGTGGACGAGTACCCGGTGG
ATACAATCTCCAAGAGGTTTAGGTACGATGCAGCCCTTGTCTCTGCTTTGAAAGACATGG
AGGAAGATATCCTTGAAGGCTTAAAGACACAAGGCCTAGATGACTACATGAGC------G
GTCCTTTCACAGTGGTGGTTAAAGAGTCCTGTGATGGGATGGGGGATGTGAGTGAGAAAC
ATGGCAGTGGCCCAGCAGTTCCGGAGAAGGCCGTGCGTTTCTCTTTCACTGTTATGAATA
TCAGCGTT------GCCAACAACAGTGGTCAAGTTAGGATTTTCGAAGAGACAAAGCCAA
ATTCTGAACTGTGTTGCAAGCCTCTCTGCCTGATGCTAGCAGATGAATCTGACCACGAGA
CCCTAACAGCCATATTGTGTCCTCTCATTGCCGAAAGGGAGGCTATGAAAACGGCTGAAC
TGTTGCTGGAAATTGGAGGTATTCTCAGGAGTTTCAAATTTATGTTCCGCGGCACTGGGT
ATGACGAGAAGCTGGTGCGAGAGGTAGAAGGACTTGAGGCCTCGGGCTCTATCTATATCT
GTACATTATGCGATTCCACCCGTCTAGAAGCTTCCCAGAACTTGGTGAACCATTCCATAA
CCAGGAGCCACGGTGAGAATTTACAGCGCTACGAGACGTGGAGAAGCAATCCGCACCACG
AATCAGTAGATGAGTTACGTGATAGGGTCAAAGGTGTCTCTGCCAAGCCCTTTATTGAAA
CCCTGCCGTCCATTGATGCTCTACACTGTGACATTGGAAACGCAGCCGAATTTTACAGAA
TATTTCAGCTTGAAATAGGCGAGTTCTATAAAAACTTCAGCGCCACCAAAGAAGAGAAAA
AGAGGTGGCAGGCCACTCTTGACAAGCACCTCAGGAAGAGGATGAACCTGAAGCCCATTA
TGAGAATGAATGGGAATTTTGCCAGAAAACTCATGAGCAAAGAGACAGTGGAGGCAGTGT
GTGAACTGGTTGCCTGTGAGGAACGGCAAACCGCACTGACAGAACTTATGGACTTATATC
TCAAAATGAAACCAGTTTGGCGCTCTTCGTGCCCTGCCAAAGAGTGCCCAGAACTGCTTT
GCCAATACAGCTTTCACTCTCAGCGTTTTGCGGAGCTCCTGTCCACCAAGTTCAAGTACA
GATACGAGGGTAAAATCACCAATTATTTTCACAAAACCCTGGCACACGTGCCAGAAATCA
TAGAGCGCGATGGCTCAATTGGCGCCTGGGCCAGCGAAGGCAACGAATCTGGGAACAAGC
TATTTAGGCGCTTCCGAAAGATGAATGCCAGGCAGTCGAAGGTCTACGAAATGGAAGATG
TTCTGAAACACCACTGGCTGTATACATCCAAACACCTCCAGAAATTTATGAATGCACATA
TTAATCTGAAAAACCAAGGGTTCACTGTAGATCT---AGACAATCCTGACCAAATGGAAA
GG---------TTAGAAAGTTCTGTGGAATCTTTAGAATCAGTGGAA---------TTCT
GA
>Xiphophorus maculatus
------------------------------------------------------------
---------ATGGCAGCAGAG------AACCCAGAGACAGACGGTCCCAGATCCTTCATG
CCTGCTGAGCTCCAGCATCCCCACTCTAAGTATTCTCAGTGGAAGTTTAAGCTGTTTAGG
GTGAAATCTATGGAGAAGGCACCTCTGCCGAGTGAGACACAAACTGAGATAGGAGCTTCA
TTAGGGATCTCACCTCCTACCGCTCCAAA------TATAGAAGCAGATCATGGAG----G
GGGA---C----TGGCGAGTGTTATG---AAATTGTGCCTTGGGGGAAAAAGCAAAGAAA
ATGTGGAGGGCGCTGGCAAGAGAGTTG----------ATATGAAACTGCAGGAAATGGAC
ACCCACATGAACCATCTCAGGTGCCTGTGCCGCATCTGTGGAATGGTCCTGAGGA--AGG
TCAAAGGACCTGTG-CATGATGTCCATGGTGATCTGGATGACGCAAGCAAGTGCGTGCTC
CGCAAAATGGGTTGCAAGTTTACGAGCTGGCCAGACATACTTCTGAAAGTATTCAAGGTG
GATGTGACAGAGGACGCAGAATCCATCCACCCTCTTTCCTTCTGCCATCGCTGCTGGC--
-----------------TTGCCGCCATACGAGGAGGAGGGGTCTGCA--GTTTCACTAGA
ACAAAAGTCCCA----------------GAGTGGAAGCCCCACACCTCACACTGCTACCT
GTGCTCCCCGAAAAAGTCATCATTTCAAAGGACTGGAAGAAAGAGGAGGAAGGTTGTTCC
TAAA------GTCCAGAGTTTGGCCAAAAGAGCCAGATGGGACCACGGTGACACCATTG-
--CTGTTGGTGAGAA-----GAGAGCCCTTAGACCCTTTGGAGACCTC---CACAGTCCT
GTGCTGAGGGCCTGGAAAAAAAATGGTATCCAGAGAGAACAG--TGGGTAAAGAATATCA
CACACTGCCAAAATGACCACCTGAACACCAAACTGATTGCAGAGAAGCTCCCTACGGATT
TTATCATTTCTTTCACCTGCCTGGTGTGTGACCACCTGCTCTGTGATCCAGTTCAGTCCC
CCTGCGGGCATCTCTTCTGCCGCAGCTGCATTATAAAATTTACCCACGTTTTGGGACCCC
ACTGCCCTTCATGCAACGTTTCTTGTGCCCCCGATGATCTCATCCCTCCTGCCAAAACCT
TCTTATCAACTCTCTACTCTCTGCCTCTGCTGTGTCCCTGTGAAGGTTGTGGTGAGCATG
TGCAGTTAGGCTTGTTCAAGGCCCACTGTCTAAACCATGAGTTGGAGCCG---GG---TA
CAAACAAACACTTATCTCAT------TTTCAAAGCTACCTGCTAACCAATAAGGGAGGAA
GACCCCGCCAGCACTTGCTCTCCTTAACCCGTCGTGCCCAGAAGCACCGTCTGAAGGATC
TGAAGAGCCAGGTGAAGGTGTTTGCAGACAAAGAAGAAGGCGGTGATCTGAAGTCTGTGT
GCTTGACACTGTTTCTGCTCGCTCTGAGATCTGGGAATGAACACCGGCAGGCAGATGAGC
TGGAGGCCATGATGCAAGGCAGAGGCTTTGGATTGAGTCCTGCCGTGTGCCTGGCCATTC
GGGTCAACACATTCCTGAGCTGCAGCCAGTATCATAAAATGTATCGGACAGTCAAAGCTA
CAAGTGGCCGCCAGATCTTTCAGCCCTTGCACACCCTCAGAGCTGCAGAAAAGGAACTTC
TTCCTGGCTTTCACCAGTTTGAATGGCAGCCAGCTCTCAAAAACGTGTCCACATCTTATA
ATGTTGGAATCATAAATGGGCTGTCAGGATGGACATCTTCGTTAGATGACTCCCCAGCTG
ACACCATCACCCGGCGCTTTCGCTATGATGTGGCGCTTGTTGGAGCACTGAAGGACCTTG
AGGAGGACATCATGGAAGGTCTGAGAGACACTGGAATGGAAGATAGTGCTTGCACCTTGG
G---CTTTAGAGTCATGATCAAGGAGTGCTGTGATGGCATGGGTGATGTTAGCGAAAAGC
ATGGTGGAGGACCAGCTGTTCCTGAGAAGGCTGTTCGCTTCTCTTTCACTGTTATGTCCG
TCTCTATCCAGGCTGAAGATGAACAGGAGGAGGTCACAATTTTTACAGAGCCAAAGCCCA
ATTCTGAACTATCCTGTAAGCCCCTTTGCCTTATGTTTGTGGATGAATCAGACCATGAGA
CTCTCACTGCTGTTTTGGGGCCCATAGTCGCAGAGCGAAATGCGATGAAAGAGAGCAGGC
TCATTCTGTCTATGGGTGGCATGCCACGCTCCTTTCGCTTCCACTTCAGGGGCACAGGAT
ATGATGAAAAGATGGTGCGTGAAATGGAGGGCCTGGAAGCTTCGGGATCTACATACATCT
GTACTTTGTGTGACTCCAGTCGAGCAGAGGCTGCTCAAAACATGGTGCTACACTCCGTCA
CCCGCAGCCATGATGAGAATCTGGAACGTTATGAAATATGGAGAACCAACCCCTTTTCTG
AGTCTGTAGATGAGCTACGAGACAGAGTCAAAGGAGTCTCGGCCAAGCCCTTTCTGGAGA
CCCAGCCCACGATAGATGCATTGCACTGCGACATAGGCAATGCCACTGAATTCTACAAAA
TCTTCCAGGATGAAATTGGAGAAGTGTATAAAAACCCCAACCCCAGCAGAGAGGACCGGC
GTAGCTGGAGGGCAGCCTTGGATAAACAGCTGAGGAAGAAGATGAAGCTTAAACCAGTGA
TGAGGATGAATGGGAACTATGCCCGAAGGTTAATGACCATGGAGGCTACTGAGGTGGTTT
GTGAACTGGTGCCCTCAGAGGAGAGGAGAGAGGTCCTGAGGGAACTCATGAGGCTCTACC
TCCAAATGAAACCTGTGTGGCGTGCCACCTGTCCAGCCAAGGAGTGCCCTGACCAGCTGT
GCCGCTACAGTTTTAACTCCCAGCGCTTTGCTGACCTGCTCTCCGCTACTTTCAAGTACA
GGTACAATGGAAAAATAACCAATTACCTGCACAAGACCCTGGCCCATGTGCCTGAAATCA
TAGAGAGAGATGGATCTATTGGAGCCTGGGCCAGCGAGGGGAACGAGTCGGCAAACAAAC
TGTTCAGGCGTTTCAGGAAGATGAATGCACGTCAGTCCAAGGCCTTTGAACTGGAAGACG
TGCTAAAACACCACTGGCTCTACACCTCTAAGTACTTGCAGAAGTTTATGGAGGCTCACA
---------------AAGACTCTGCTAAAGCTTTCCAGGCAACAATAGATCCAGAAGAGA
TC---------CAGGATGATGAAGATTTGACTCCAGAAATAACCGGG---------TTAT
GA
>Dicentrarchus labrax
------------------------------------------------------------
------------------------------------------------------------
------------------------------------------------------------
------------------------------------------------------------
------------------------------------------------------------
------------------------------------------------------------
------------------------------------------------------------
------------------------------------------ATGGCCTTGAGAA--AAG
TCAAAGGACCAGTG-CACGATGTTCATGGGGATCTGGATGAAGTAAGCAAAGGTGCCCTG
CGTAAAATGGGTTGCAAGTTTGCACGCTGGGCAGAGGTCATCCTAAAAGTCTTTAAAGTG
GATGTGACAGAGGACACCGAATCTGTCCACCCCCTTTCCTTCTGCCATCGCTGCTGGA--
-----------------TGGCTGCCATACGAGGAGGGGGCGTCTGCA--GCTTCTCCAAA
ACAAGAGTCCCT----------------GAGTGGAGACCCCACTCTTCCCTCTGCCACCT
TTGCTACCCCAGAAAACCTTCATTCCAGCGGACTGGGAGGAAGAGGAGGAAAGCTATTCC
AAGA------GCCCAGAGCCTGGCAAAAAGGATCAGATGGGACCATGGCGACAGCATTT-
--CAGTTGGTGAGAG-----GAGGGTTCTGAGACCATTTGGAGACCGTCATCATGGTCCT
GTGCTCAGGGCCTGGAGGAAACCCAGCACCCAGAGAGAGCAG--TGGGTGAAAAACATCA
CCCACTGCCAGAAAGACCACCTGAGTGTCAAGCAGATTTCTGAGAAGCTCCCTGTAGATT
TCCTCTTTTCTTTCACCTGCCTAGTGTGTGACCACCTGCTCTCTGATCCAGTCCAGTCCC
CCTGTGGGCACCTATTCTGCCGCAGCTGTATTATAAAATATAACTACGTTCTGGGACCGC
ACTGCCCGGCCTGCAACTTGCGCTGTACCCCTGATAATCTCACCTCGCCTGCCAAAGCCT
TCTTATCAGCCCTACAATCCCTGCCTCTGCTCTGCCCCAAAACTGGCTGTGGCAAGCAGG
TAAGGCTAGATTTATTTAAAGCTCACAGTGCAGACCATGACCTGGATGAACAGGA---TG
CAAACAAGCAGTCATCAGAA------CTTGACAGCTACCTGCTAACCAATAAAGGGGGAA
GACCCCGTCAGCATTTGCTATCCCTAACACGTCGTGCCCAGAAGCATCGGCTGAGGGATC
TGAAGAACCAGGTGAAGGTGTTTGCAGACAAAGAGGAAGGTGGCGACCTGAAGTCTGTGT
GTCAGACTCTGTTCCTGCTTGCGCTGAGATCTGCGAATGAACACCGGCAGGCAGATGAAC
TAGAGGCCATGATGCAAGGCAGAGGCTTTGGGCTGCGTCCTGCTGTGTGCTTGGCCATTC
GGGTGAACACTTTCCTGAGCTGCAGCCAATATCACAAGATGTACCGGACTGTCAAAGCCA
CCAGTGGCCGCCAGATTTTTCAGCCCCTGCACACCCTGAGAGCTGCAGAGAAGGAGCTTC
TCCCTGGCTTTCACCAGTTTGAATGGCAGCCAGCTCTCAAGAATGTGTCTACATCTTGCA
ATGTTGGCATTATTAATGGGCTCTCTGGATGGGCTTCCTCAGTGGATGAGTCCCCAGCTG
ACACCATCACTCGGCGGTTTCGCTATGATGTGGCACTGGTGTCAGCATTAAAGGATCTGG
AGGAGGACATCATGGAGGGGCTGAGAGAGAGTGGGATGGAAGACAGTGCTTGCACCTCAG
G---CTTCAGTGTCATGATCAAGGAATCTTGTGATGGCATGGGAGATGTCAGCGAGAAGC
ATGGTGGAGGACCAGTTGTTCCTGAAAAGGCTGTACGTTTCTCTTTCACTGTTATGTCTG
TCTCTGTCCTGGCAGACGATGAGGAGGAAGAGGTTACCATCTTCACGGAGCCAAAGCCAA
ACTCAGAACTGTCCTGTAAGCCCCTTTGCCTGATGTTTGTGGATGAGTCAGACCATGAGA
CACTCACATCCGTCCTGTGGCCTATAGTTGCAGAGCGTAATTCCATGAAAGAGAGCAGGC
TTATCCTATCCATGGGTGGACTACCTCGCTCCTTCCGTTTCCACTTCAGAGGCACGGGAT
ATGATGAAAAGATGGTGCGTGAGATGGAGGGCCTTGAGGCATCAGGGTCCACCCATATCT
GCACTCTTTGTGACTCCAGTCGGGCAGAGGCATCTCAAAACATGGTTCTACACTCCATCA
CCCGCAATCATGAAGAGAACCTAGAACGTTATGAAATTTGGAGAACCAACCCCTTTTCTG
AGTCTGTGGATGAGCTGCGAGACAGAGTCAAAGGGGTCTCTGCCAAGCCCTTCATGGAGA
CCCATCCCACCCTGGATGCATTACACTGTGACATAGGCAATGCCACTGAGTTCTACAAAA
TTTTCCAGGATGAGATCGGGGAGGTGTTCAAAAAGGTCAACCCCAGCCGGGAGGAACGGC
GCAGCTGGAGGGCAGCCCTAGATAAACAACTGAGGAAGAAGATGAAGCTTAAACCAGTAA
TGAGGATGAATGGGAACTATGCCCGCAGGCTAATGACCCTGGAGGCTGCAGAGGTGGTGT
GTGAGCTGGTGCCCTCAGAGGAGAGGAGGGAGGCCCTGAGGGAGCTTATAAGGCTCTACC
TACAGATGAAACCTGTGTGGCGTGCCACCTGCCCAGCCAAGGAGTGCCCCGACCAGCTGC
TCCGCTATAGCTTCAACTCCCAGCGCTTCGCTGACCTCCTCTCCTCTACTTTCAAATATA
GGTACAATGGAAAGATAACCAATTACCTGCACAAGACCCTGGCCCATGTGCCTGAAATCA
TAGAGAGAGATGGATCCATAGGAGCATGGGCCAGCGAGGGGAACGAGTCGGCAAACAAAC
TGTTCAGGCGTTTCCGGAAGATGAATGCTCGTCAGTCAAAGGTCTTTGAGCTAGAGGACG
TGTTGAAACATCACTGGCTCTACACCTCCAAGTACTTGCAGAAGTTTATGGAAGCTCACA
---------------AAGACTCTGCCAAAGCTCTGCAAGCTAGCATTGACCCA-------
------------------------------------------------------------
--
