# Supplementary material for: TRT, a Vertebrate and Protozoan Tc1-Like Transposon: Current Activity and Horizontal Transfer
Source: Genome Biol Evol. 2016 Sep 25;8(9):2994–3005. doi: 10.1093/gbe/evw213 (PMC5630946; doi:10.1093/gbe/evw213)
Supplement: Supplementary Data [file evw213_Supplementary_Data.zip › supplementary_Table_S1.xls]

## Sheet: detail information of copies
TE name	query length	query start	query end	chromosome name	chromosome length	match start	match end	coverage	identity	strand
DrTRT	1563	1	1563	chr2	60300536	13613290	13614851	1	0.9815	+
DrTRT	1563	1	1563	chr11	46661319	26305662	26307221	1	0.9795	+
DrTRT	1563	1	1563	chr18	49877488	34929100	34930659	1	0.9757	+
DrTRT	1563	1	1563	chr18	49877488	31436234	31434675	1	0.9783	-
DrTRT	1563	1	1563	chr24	43947580	28284558	28286117	1	0.975	+
DrTRT	1563	1	1563	chr9	58232459	39546296	39544735	1	0.9738	-
DrTRT	1563	1	1563	chr20	55952140	34281522	34283078	1	0.9744	+
DrTRT	1563	1	1563	chr20	55952140	12697377	12695834	1	0.9687	-
DrTRT	1563	1	1563	chr10	46591166	12665302	12663742	1	0.9732	-
DrTRT	1563	1	1563	chr7	77276063	18260543	18262105	1	0.9706	+
DrTRT	1563	1	1563	chr25	38499472	25067333	25065774	1	0.9693	-
DrTRT	1563	1	1563	chr13	54093808	15809344	15810904	1	0.9656	+
DrTRT	1563	1	1563	chr1	60348388	23893500	23891965	1	0.9661	-
DrTRT	1563	1	1563	chr22	42261000	26324148	26316071	1	0.9707	-
DrTRT	1563	1	1563	chr12	50697278	15331278	15329472	1	0.9721	-
DrTRT	1563	1	1563	chr12	50697278	8567933	8570851	0.9994	0.9657	+
DrTRT	1563	1	1563	chr10	46591166	16972488	16974038	0.9936	0.9717	+
DrTRT	1563	1	1563	chr9	58232459	18048647	18050189	0.9917	0.9755	+
DrTRT	1563	1	1563	chr12	50697278	35932532	35934078	0.9776	0.9675	+
DrTRT	1563	1	1563	chr13	54093808	22519435	22521825	0.9655	0.9743	+
DrTRT	1563	1	1563	chr18	49877488	47349565	47351033	0.9648	0.9529	+
DrTRT	1563	1	1563	chr8	56184765	41752242	41753741	0.9539	0.9732	+
HbTRT	1563	1	1563	gb|AFNZ01015874.1|	17043	16169	14607	1	0.9968	-
HbTRT	1563	1	1563	gb|AFNZ01054411.1|	11869	3603	2052	1	0.9962	-
HbTRT	1563	1	1563	gb|AFNZ01037275.1|	6599	4837	3275	1	0.9949	-
HbTRT	1563	1	1563	gb|AFNZ01061719.1|	8951	4826	2906	1	0.9949	-
HbTRT	1563	1	1563	gb|AFNZ01008960.1|	9563	1965	3516	0.9994	0.9949	+
HbTRT	1563	1	1563	gb|AFNZ01015873.1|	28896	10242	11779	0.9821	0.9948	+
HbTRT	1563	1	1563	gb|AFNZ01059715.1|	8770	6228	7790	1	0.9942	+
HbTRT	1563	1	1563	gb|AFNZ01018615.1|	5517	4421	2858	1	0.9942	-
HbTRT	1563	1	1563	gb|AFNZ01040925.1|	8365	5021	6566	0.9872	0.9942	+
HbTRT	1563	1	1563	gb|AFNZ01023409.1|	9898	8196	6658	0.984	0.9941	-
HbTRT	1563	1	1563	gb|AFNZ01051210.1|	19439	9710	11272	1	0.9936	+
HbTRT	1563	1	1563	gb|AFNZ01018988.1|	29530	20728	22290	1	0.9936	+
HbTRT	1563	1	1563	gb|AFNZ01051962.1|	10448	4762	6323	1	0.9936	+
HbTRT	1563	1	1563	gb|AFNZ01033491.1|	21352	18917	16516	1	0.9936	-
HbTRT	1563	1	1563	gb|AFNZ01003856.1|	20826	18489	17003	0.9546	0.9926	-
HbTRT	1563	1	1563	gb|AFNZ01006237.1|	21348	18752	20314	1	0.9923	+
HbTRT	1563	1	1563	gb|AFNZ01013233.1|	41638	594	2123	0.9872	0.9922	+
HbTRT	1563	1	1563	gb|AFNZ01025083.1|	23189	19345	20836	0.9571	0.992	+
HbTRT	1563	1	1563	gb|AFNZ01024853.1|	41810	6145	7706	1	0.9917	+
HbTRT	1563	1	1563	gb|AFNZ01043333.1|	17420	6968	8534	1	0.9911	+
HbTRT	1563	1	1563	gb|AFNZ01043264.1|	101007	31080	29518	1	0.991	-
HbTRT	1563	1	1563	gb|AFNZ01012583.1|	4959	2844	1282	1	0.991	-
HbTRT	1563	1	1563	gb|AFNZ01023472.1|	27854	6240	7801	1	0.991	+
HbTRT	1563	1	1563	gb|AFNZ01053006.1|	8580	7105	5543	1	0.991	-
HbTRT	1563	1	1563	gb|AFNZ01061917.1|	5848	1835	3397	1	0.9904	+
HbTRT	1563	1	1563	gb|AFNZ01001439.1|	50977	36434	34138	1	0.9904	-
HbTRT	1563	1	1563	gb|AFNZ01017272.1|	5154	2573	4120	0.9968	0.9904	+
HbTRT	1563	1	1563	gb|AFNZ01010226.1|	12353	1635	3186	1	0.9898	+
HbTRT	1563	1	1563	gb|AFNZ01023440.1|	35663	32270	30719	1	0.9898	-
HbTRT	1563	1	1563	gb|AFNZ01036695.1|	7730	6104	4548	1	0.9891	-
HbTRT	1563	1	1563	gb|AFNZ01031947.1|	9061	6762	8323	1	0.9885	+
HbTRT	1563	1	1563	gb|AFNZ01024099.1|	4228	2999	1443	1	0.9885	-
HbTRT	1563	1	1563	gb|AFNZ01019159.1|	28736	936	2478	0.993	0.9884	+
HbTRT	1563	1	1563	gb|AFNZ01054563.1|	45747	2250	3801	1	0.9879	+
HbTRT	1563	1	1563	gb|AFNZ01057937.1|	6582	1445	2998	1	0.9878	+
HbTRT	1563	1	1563	gb|AFNZ01032349.1|	9938	1974	3536	1	0.9878	+
HbTRT	1563	1	1563	gb|AFNZ01049891.1|	49132	7134	5440	0.9942	0.9878	-
HbTRT	1563	1	1563	gb|AFNZ01063961.1|	5299	4220	2659	1	0.9872	-
HbTRT	1563	1	1563	gb|AFNZ01012719.1|	25107	17589	16025	1	0.9872	-
HbTRT	1563	1	1563	gb|AFNZ01057060.1|	11297	6493	4998	0.9559	0.986	-
HbTRT	1563	1	1563	gb|AFNZ01005192.1|	38827	7499	9053	1	0.9846	+
HbTRT	1563	1	1563	gb|AFNZ01021038.1|	73355	9188	7631	1	0.9834	-
HbTRT	1563	1	1563	gb|AFNZ01028209.1|	16236	15281	13737	1	0.9827	-
HbTRT	1563	1	1563	gb|AFNZ01036873.1|	20603	19193	17648	1	0.9821	-
HbTRT	1563	1	1563	gb|AFNZ01006605.1|	15912	917	2471	1	0.977	+
MzTRT	1563	1	1563	gb|AGTA02066636.1|	15395	6197	7759	1	0.9917	+
MzTRT	1563	1	1563	gb|AGTA02017228.1|	62574	23451	25013	1	0.991	+
MzTRT	1563	1	1563	gb|AGTA02004408.1|	57676	18381	16822	1	0.991	-
MzTRT	1563	1	1563	gb|AGTA02047531.1|	4954	2340	3895	1	0.9891	+
MzTRT	1563	1	1563	gb|AGTA02004403.1|	56280	2933	1374	1	0.9898	-
MzTRT	1563	1	1563	gb|AGTA02040190.1|	22539	14029	12469	1	0.9898	-
MzTRT	1563	1	1563	gb|AGTA02000978.1|	12962	6888	8443	1	0.9872	+
MzTRT	1563	1	1563	gb|AGTA02055838.1|	5437	2729	4285	1	0.9885	+
MzTRT	1563	1	1563	gb|AGTA02022835.1|	9923	1150	2701	1	0.9949	+
MzTRT	1563	1	1563	gb|AGTA02005480.1|	18543	15725	17275	1	0.9942	+
MzTRT	1563	1	1563	gb|AGTA02044593.1|	36172	31124	29573	1	0.9891	-
MzTRT	1563	1	1563	gb|AGTA02031404.1|	28763	3248	1692	1	0.986	-
MzTRT	1563	1	1563	gb|AGTA02014361.1|	16716	11107	12644	1	0.9821	+
MzTRT	1563	1	1563	gb|AGTA02006562.1|	18461	14937	16486	0.9955	0.9923	+
MzTRT	1563	1	1563	gb|AGTA02006247.1|	4311	1501	3036	0.9827	0.9935	+
MzTRT	1563	1	1563	gb|AGTA02060603.1|	41674	9207	7682	0.9795	0.9902	-
MzTRT	1563	1	1563	gb|AGTA02008893.1|	8881	2288	3828	0.9699	0.9901	+
PunTRT	1563	1	1563	gb|AFNX01006211.1|	31049	16611	15049	1	0.9974	-
PunTRT	1563	1	1563	gb|AFNX01014028.1|	13153	8519	10081	1	0.9968	+
PunTRT	1563	1	1563	gb|AFNX01013910.1|	43018	9830	11392	1	0.9968	+
PunTRT	1563	1	1563	gb|AFNX01001436.1|	24497	18502	20063	1	0.9974	+
PunTRT	1563	1	1563	gb|AFNX01001332.1|	42817	17688	16126	1	0.9962	-
PunTRT	1563	1	1563	gb|AFNX01015789.1|	10176	5003	6561	1	0.9962	+
PunTRT	1563	1	1563	gb|AFNX01051765.1|	33741	20082	21644	1	0.9955	+
PunTRT	1563	1	1563	gb|AFNX01035505.1|	16886	6817	8379	1	0.9955	+
PunTRT	1563	1	1563	gb|AFNX01051117.1|	7792	2648	1086	1	0.9949	-
PunTRT	1563	1	1563	gb|AFNX01048038.1|	4388	1455	3017	1	0.9949	+
PunTRT	1563	1	1563	gb|AFNX01038747.1|	17479	14512	16074	1	0.9949	+
PunTRT	1563	1	1563	gb|AFNX01033547.1|	108257	41572	43134	1	0.9949	+
PunTRT	1563	1	1563	gb|AFNX01022380.1|	117447	38676	37114	1	0.9949	-
PunTRT	1563	1	1563	gb|AFNX01058785.1|	21239	15734	14171	1	0.9949	-
PunTRT	1563	1	1563	gb|AFNX01043603.1|	15079	13340	11779	1	0.9949	-
PunTRT	1563	1	1563	gb|AFNX01041260.1|	21683	16949	18511	1	0.9942	+
PunTRT	1563	1	1563	gb|AFNX01022728.1|	29856	2847	4408	1	0.9949	+
PunTRT	1563	1	1563	gb|AFNX01012961.1|	9845	1749	3311	1	0.9942	+
PunTRT	1563	1	1563	gb|AFNX01008744.1|	19781	10170	11731	1	0.9949	+
PunTRT	1563	1	1563	gb|AFNX01001238.1|	42110	14770	16332	1	0.9942	+
PunTRT	1563	1	1563	gb|AFNX01012634.1|	15573	11439	9876	1	0.9942	-
PunTRT	1563	1	1563	gb|AFNX01038267.1|	16680	8669	7108	1	0.9942	-
PunTRT	1563	1	1563	gb|AFNX01025596.1|	29144	17176	15614	1	0.9936	-
PunTRT	1563	1	1563	gb|AFNX01012282.1|	6838	5310	3749	1	0.9942	-
PunTRT	1563	1	1563	gb|AFNX01003137.1|	9638	8470	6908	1	0.9936	-
PunTRT	1563	1	1563	gb|AFNX01027934.1|	98489	4516	6075	1	0.9936	+
PunTRT	1563	1	1563	gb|AFNX01008439.1|	56307	52706	54264	1	0.9942	+
PunTRT	1563	1	1563	gb|AFNX01049266.1|	43071	13369	14930	1	0.9936	+
PunTRT	1563	1	1563	gb|AFNX01019382.1|	17800	3050	1493	1	0.993	-
PunTRT	1563	1	1563	gb|AFNX01024825.1|	59608	48965	50523	1	0.993	+
PunTRT	1563	1	1563	gb|AFNX01020767.1|	14785	12155	13716	1	0.9936	+
PunTRT	1563	1	1563	gb|AFNX01036225.1|	14517	6074	7633	1	0.993	+
PunTRT	1563	1	1563	gb|AFNX01049492.1|	12234	1781	3336	1	0.993	+
PunTRT	1563	1	1563	gb|AFNX01039304.1|	26711	19214	20778	1	0.993	+
PunTRT	1563	1	1563	gb|AFNX01012528.1|	82973	24588	23025	1	0.993	-
PunTRT	1563	1	1563	gb|AFNX01049280.1|	8625	1333	2895	1	0.9923	+
PunTRT	1563	1	1563	gb|AFNX01046236.1|	16461	10331	11893	1	0.9923	+
PunTRT	1563	1	1563	gb|AFNX01026833.1|	21133	6837	8399	1	0.9923	+
PunTRT	1563	1	1563	gb|AFNX01014141.1|	12433	7700	9262	1	0.9923	+
PunTRT	1563	1	1563	gb|AFNX01013037.1|	71464	49076	47514	1	0.9923	-
PunTRT	1563	1	1563	gb|AFNX01043721.1|	8607	3556	1998	1	0.993	-
PunTRT	1563	1	1563	gb|AFNX01022245.1|	21479	5982	7540	1	0.9923	+
PunTRT	1563	1	1563	gb|AFNX01047398.1|	16964	2883	1321	1	0.9917	-
PunTRT	1563	1	1563	gb|AFNX01044867.1|	27253	23270	24832	1	0.9917	+
PunTRT	1563	1	1563	gb|AFNX01044766.1|	76871	51015	52576	1	0.9923	+
PunTRT	1563	1	1563	gb|AFNX01040787.1|	47920	42508	44070	1	0.9917	+
PunTRT	1563	1	1563	gb|AFNX01035644.1|	18975	7884	9443	1	0.9936	+
PunTRT	1563	1	1563	gb|AFNX01034018.1|	39108	27657	29219	1	0.9917	+
PunTRT	1563	1	1563	gb|AFNX01030703.1|	11415	7109	8670	1	0.9923	+
PunTRT	1563	1	1563	gb|AFNX01027890.1|	48564	21308	22870	1	0.9917	+
PunTRT	1563	1	1563	gb|AFNX01044983.1|	34689	12910	11355	1	0.991	-
PunTRT	1563	1	1563	gb|AFNX01001892.1|	5066	3703	2144	1	0.9917	-
PunTRT	1563	1	1563	gb|AFNX01039925.1|	20524	10212	8647	1	0.9911	-
PunTRT	1563	1	1563	gb|AFNX01037986.1|	26879	21035	19475	1	0.9917	-
PunTRT	1563	1	1563	gb|AFNX01047647.1|	32199	29235	30797	1	0.991	+
PunTRT	1563	1	1563	gb|AFNX01047446.1|	10274	8404	6842	1	0.991	-
PunTRT	1563	1	1563	gb|AFNX01035164.1|	16712	12164	13724	1	0.9923	+
PunTRT	1563	1	1563	gb|AFNX01028052.1|	13194	2420	3979	1	0.993	+
PunTRT	1563	1	1563	gb|AFNX01018726.1|	37471	2404	3966	1	0.991	+
PunTRT	1563	1	1563	gb|AFNX01014386.1|	107026	67567	69128	1	0.9917	+
PunTRT	1563	1	1563	gb|AFNX01005452.1|	14453	9271	10833	1	0.991	+
PunTRT	1563	1	1563	gb|AFNX01049597.1|	30084	21566	20006	1	0.9923	-
PunTRT	1563	1	1563	gb|AFNX01030279.1|	36679	22318	23873	1	0.991	+
PunTRT	1563	1	1563	gb|AFNX01030560.1|	7265	4138	2579	1	0.9923	-
PunTRT	1563	1	1563	gb|AFNX01028258.1|	38818	34336	35898	1	0.9904	+
PunTRT	1563	1	1563	gb|AFNX01053379.1|	12619	11564	10002	1	0.9898	-
PunTRT	1563	1	1563	gb|AFNX01041124.1|	5525	3386	1824	1	0.9898	-
PunTRT	1563	1	1563	gb|AFNX01015567.1|	77160	20334	18772	1	0.9898	-
PunTRT	1563	1	1563	gb|AFNX01022199.1|	45398	19443	21005	1	0.9898	+
PunTRT	1563	1	1563	gb|AFNX01030080.1|	82473	41817	40262	1	0.9891	-
PunTRT	1563	1	1563	gb|AFNX01007864.1|	19864	15199	16756	1	0.991	+
PunTRT	1563	1	1563	gb|AFNX01037933.1|	6670	3749	2188	1	0.991	-
PunTRT	1563	1	1563	gb|AFNX01021459.1|	8002	6843	5286	1	0.9891	-
PunTRT	1563	1	1563	gb|AFNX01017201.1|	14802	11798	13360	1	0.9891	+
PunTRT	1563	1	1563	gb|AFNX01003222.1|	33538	18602	17043	1	0.9891	-
PunTRT	1563	1	1563	gb|AFNX01022757.1|	9695	7370	5818	1	0.9878	-
PunTRT	1563	1	1563	gb|AFNX01020903.1|	49169	13752	12196	1	0.9885	-
PunTRT	1563	1	1563	gb|AFNX01008617.1|	14221	5464	3911	1	0.9904	-
PunTRT	1563	1	1563	gb|AFNX01042099.1|	44102	12655	11093	1	0.9885	-
PunTRT	1563	1	1563	gb|AFNX01028560.1|	17018	11210	12771	1	0.9891	+
PunTRT	1563	1	1563	gb|AFNX01050724.1|	13032	5006	6563	1	0.9891	+
PunTRT	1563	1	1563	gb|AFNX01011017.1|	33003	18204	19757	1	0.9885	+
PunTRT	1563	1	1563	gb|AFNX01007046.1|	20198	15766	14202	1	0.9885	-
PunTRT	1563	1	1563	gb|AFNX01049639.1|	15411	5287	6848	1	0.9885	+
PunTRT	1563	1	1563	gb|AFNX01033147.1|	16830	6047	7607	1	0.9891	+
PunTRT	1563	1	1563	gb|AFNX01001352.1|	86194	22660	21098	1	0.9878	-
PunTRT	1563	1	1563	gb|AFNX01001030.1|	28819	20490	22047	1	0.9878	+
PunTRT	1563	1	1563	gb|AFNX01000493.1|	70817	39859	38304	1	0.9891	-
PunTRT	1563	1	1563	gb|AFNX01000455.1|	51286	34724	36281	1	0.9878	+
PunTRT	1563	1	1563	gb|AFNX01025154.1|	44069	29085	27526	1	0.9878	-
PunTRT	1563	1	1563	gb|AFNX01057119.1|	9595	8341	6779	1	0.9885	-
PunTRT	1563	1	1563	gb|AFNX01040566.1|	6280	3170	4722	1	0.9866	+
PunTRT	1563	1	1563	gb|AFNX01023911.1|	6994	2221	3783	1	0.9872	+
PunTRT	1563	1	1563	gb|AFNX01000041.1|	19837	1793	3346	1	0.9866	+
PunTRT	1563	1	1563	gb|AFNX01060488.1|	9393	1260	2817	1	0.9878	+
PunTRT	1563	1	1563	gb|AFNX01047533.1|	46359	36923	38483	1	0.9879	+
PunTRT	1563	1	1563	gb|AFNX01038753.1|	27606	5498	7066	1	0.986	+
PunTRT	1563	1	1563	gb|AFNX01056932.1|	13429	6739	8293	1	0.9872	+
PunTRT	1563	1	1563	gb|AFNX01020160.1|	14621	11855	10297	1	0.9878	-
PunTRT	1563	1	1563	gb|AFNX01013219.1|	42293	17832	19387	1	0.9866	+
PunTRT	1563	1	1563	gb|AFNX01012442.1|	41465	5753	4194	1	0.9872	-
PunTRT	1563	1	1563	gb|AFNX01011463.1|	36479	21961	20405	1	0.9872	-
PunTRT	1563	1	1563	gb|AFNX01008914.1|	5751	1082	2635	1	0.9872	+
PunTRT	1563	1	1563	gb|AFNX01041551.1|	20466	5249	6802	1	0.9859	+
PunTRT	1563	1	1563	gb|AFNX01022964.1|	48027	28343	26790	1	0.9853	-
PunTRT	1563	1	1563	gb|AFNX01021351.1|	30033	1687	3242	1	0.9859	+
PunTRT	1563	1	1563	gb|AFNX01012503.1|	16672	2609	4170	1	0.9866	+
PunTRT	1563	1	1563	gb|AFNX01005163.1|	12252	2626	1071	1	0.9872	-
PunTRT	1563	1	1563	gb|AFNX01036272.1|	7076	5228	3669	1	0.9859	-
PunTRT	1563	1	1563	gb|AFNX01000764.1|	11645	4350	5906	1	0.9853	+
PunTRT	1563	1	1563	gb|AFNX01019269.1|	30144	12414	10856	1	0.9853	-
PunTRT	1563	1	1563	gb|AFNX01011917.1|	60241	5909	4351	1	0.9847	-
PunTRT	1563	1	1563	gb|AFNX01018413.1|	7543	1553	3108	1	0.9853	+
PunTRT	1563	1	1563	gb|AFNX01052866.1|	81517	57376	55819	1	0.984	-
PunTRT	1563	1	1563	gb|AFNX01050933.1|	8103	6824	5266	1	0.9846	-
PunTRT	1563	1	1563	gb|AFNX01050836.1|	15027	5720	7267	1	0.9834	+
PunTRT	1563	1	1563	gb|AFNX01025922.1|	5333	3410	1860	1	0.9827	-
PunTRT	1563	1	1563	gb|AFNX01015483.1|	31550	20275	21830	1	0.9821	+
PunTRT	1563	1	1563	gb|AFNX01052584.1|	24278	12784	11232	1	0.9821	-
PunTRT	1563	1	1563	gb|AFNX01026309.1|	36128	4244	5800	1	0.9834	+
PunTRT	1563	1	1563	gb|AFNX01037461.1|	16688	1235	2787	1	0.9808	+
PunTRT	1563	1	1563	gb|AFNX01005872.1|	87469	71616	73182	1	0.9803	+
PunTRT	1563	1	1563	gb|AFNX01023914.1|	28290	8091	6544	1	0.9808	-
PunTRT	1563	1	1563	gb|AFNX01025011.1|	13377	8858	10420	1	0.9796	+
PunTRT	1563	1	1563	gb|AFNX01037164.1|	50116	33931	32378	1	0.9782	-
PunTRT	1563	1	1563	gb|AFNX01025757.1|	40620	34764	36316	1	0.9962	+
PunTRT	1563	1	1563	gb|AFNX01034437.1|	27848	12218	10667	1	0.9942	-
PunTRT	1563	1	1563	gb|AFNX01023774.1|	27807	25170	26721	1	0.9942	+
PunTRT	1563	1	1563	gb|AFNX01021942.1|	20910	10218	11765	1	0.9923	+
PunTRT	1563	1	1563	gb|AFNX01016205.1|	25513	9489	7938	1	0.9942	-
PunTRT	1563	1	1563	gb|AFNX01049279.1|	22156	7608	9158	1	0.9942	+
PunTRT	1563	1	1563	gb|AFNX01049113.1|	6020	2909	1359	1	0.9949	-
PunTRT	1563	1	1563	gb|AFNX01005570.1|	12123	3646	2095	1	0.9936	-
PunTRT	1563	1	1563	gb|AFNX01044997.1|	17208	14708	13157	1	0.9936	-
PunTRT	1563	1	1563	gb|AFNX01034003.1|	10984	2963	4512	1	0.991	+
PunTRT	1563	1	1563	gb|AFNX01010219.1|	26097	21697	23248	1	0.9923	+
PunTRT	1563	1	1563	gb|AFNX01047017.1|	56898	26443	24894	1	0.9923	-
PunTRT	1563	1	1563	gb|AFNX01029242.1|	17057	13430	11883	1	0.9917	-
PunTRT	1563	1	1563	gb|AFNX01037891.1|	35293	3543	5095	1	0.9923	+
PunTRT	1563	1	1563	gb|AFNX01025085.1|	15831	7077	8628	1	0.9917	+
PunTRT	1563	1	1563	gb|AFNX01020449.1|	26147	16080	17628	1	0.9904	+
PunTRT	1563	1	1563	gb|AFNX01030780.1|	8900	4156	2611	1	0.9898	-
PunTRT	1563	1	1563	gb|AFNX01008982.1|	8943	3814	5359	1	0.9904	+
PunTRT	1563	1	1563	gb|AFNX01052962.1|	12242	6677	8226	1	0.991	+
PunTRT	1563	1	1563	gb|AFNX01055299.1|	37249	26762	25217	1	0.9891	-
PunTRT	1563	1	1563	gb|AFNX01032475.1|	5806	904	2449	1	0.9904	+
PunTRT	1563	1	1563	gb|AFNX01040998.1|	52979	41575	40025	1	0.9898	-
PunTRT	1563	1	1563	gb|AFNX01020019.1|	18802	6410	7955	1	0.9891	+
PunTRT	1563	1	1563	gb|AFNX01024955.1|	21527	11976	13524	1	0.9878	+
PunTRT	1563	1	1563	gb|AFNX01025129.1|	16021	11124	9573	1	0.9866	-
PunTRT	1563	1	1563	gb|AFNX01058294.1|	5542	2934	1392	1	0.9853	-
PunTRT	1563	1	1563	gb|AFNX01024826.1|	50446	43891	42348	1	0.9846	-
PunTRT	1563	1	1563	gb|AFNX01027264.1|	29610	9020	10772	1	0.991	+
PunTRT	1563	1	1563	gb|AFNX01024135.1|	40188	5057	6592	1	0.9891	+
PunTRT	1563	1	1563	gb|AFNX01047431.1|	67711	1453	3004	1	0.9962	+
PunTRT	1563	1	1563	gb|AFNX01036718.1|	10500	6907	8454	1	0.9949	+
PunTRT	1563	1	1563	gb|AFNX01036227.1|	11742	9305	10856	1	0.9923	+
PunTRT	1563	1	1563	gb|AFNX01027877.1|	30737	1273	2824	1	0.991	+
PunTRT	1563	1	1563	gb|AFNX01027270.1|	19593	8362	11363	1	0.986	+
PunTRT	1563	1	1563	gb|AFNX01048975.1|	15287	11809	14048	1	0.9879	+
PunTRT	1563	1	1563	gb|AFNX01003725.1|	74125	45379	46931	0.9994	0.9923	+
PunTRT	1563	1	1563	gb|AFNX01004078.1|	9680	5337	3785	0.9994	0.9962	-
PunTRT	1563	1	1563	gb|AFNX01005709.1|	11014	7264	8804	0.9994	0.9962	+
PunTRT	1563	1	1563	gb|AFNX01025051.1|	10299	7599	9150	0.9994	0.9955	+
PunTRT	1563	1	1563	gb|AFNX01030807.1|	13807	6677	5127	0.9994	0.9936	-
PunTRT	1563	1	1563	gb|AFNX01029016.1|	26719	25261	23718	0.9994	0.991	-
PunTRT	1563	1	1563	gb|AFNX01023653.1|	52685	30536	32087	0.9994	0.993	+
PunTRT	1563	1	1563	gb|AFNX01051061.1|	41939	5567	4017	0.9994	0.993	-
PunTRT	1563	1	1563	gb|AFNX01016168.1|	14099	5852	7399	0.9994	0.9936	+
PunTRT	1563	1	1563	gb|AFNX01050619.1|	5813	3423	1872	0.9994	0.9898	-
PunTRT	1563	1	1563	gb|AFNX01016955.1|	16348	1749	3299	0.9968	0.9917	+
PunTRT	1563	1	1563	gb|AFNX01012657.1|	13311	4447	5975	0.9942	0.9826	+
PunTRT	1563	1	1563	gb|AFNX01025886.1|	47697	25238	23689	0.9936	0.9961	-
PunTRT	1563	1	1563	gb|AFNX01033852.1|	18432	13388	11837	0.9936	0.9891	-
PunTRT	1563	1	1563	gb|AFNX01016729.1|	9030	1881	3432	0.993	0.9871	+
PunTRT	1563	1	1563	gb|AFNX01003338.1|	37413	24583	23045	0.993	0.9923	-
PunTRT	1563	1	1563	gb|AFNX01036023.1|	11634	4481	6022	0.9923	0.991	+
PunTRT	1563	1	1563	gb|AFNX01018008.1|	36076	23924	22377	0.9917	0.9923	-
PunTRT	1563	1	1563	gb|AFNX01058955.1|	12456	9889	8343	0.9917	0.9929	-
PunTRT	1563	1	1563	gb|AFNX01015402.1|	19440	9628	11172	0.991	0.9826	+
PunTRT	1563	1	1563	gb|AFNX01026787.1|	38250	16312	17858	0.991	0.9923	+
PunTRT	1563	1	1563	gb|AFNX01027331.1|	24128	20514	22057	0.9904	0.9948	+
PunTRT	1563	1	1563	gb|AFNX01009606.1|	6166	3474	5009	0.9891	0.9864	+
PunTRT	1563	1	1563	gb|AFNX01001302.1|	29670	14588	13047	0.9885	0.9935	-
PunTRT	1563	1	1563	gb|AFNX01049045.1|	25664	4048	5590	0.9885	0.9922	+
PunTRT	1563	1	1563	gb|AFNX01021331.1|	105697	64482	66032	0.9872	0.9922	+
PunTRT	1563	1	1563	gb|AFNX01037460.1|	14552	10294	8751	0.9821	0.9857	-
PunTRT	1563	1	1563	gb|AFNX01061106.1|	7766	3637	2094	0.9821	0.9948	-
PunTRT	1563	1	1563	gb|AFNX01045055.1|	25052	9956	8440	0.9795	0.983	-
PunTRT	1563	1	1563	gb|AFNX01052478.1|	37372	9994	11502	0.9699	0.9875	+
PunTRT	1563	1	1563	gb|AFNX01020428.1|	81679	8873	7365	0.9648	0.9861	-
PunTRT	1563	1	1563	gb|AFNX01013783.1|	14868	2366	3869	0.9635	0.9887	+
PunTRT	1563	1	1563	gb|AFNX01023977.1|	13046	11912	10422	0.9616	0.9847	-
PunTRT	1563	1	1563	gb|AFNX01016149.1|	17151	1451	2961	0.9578	0.9873	+
PunTRT	1563	1	1563	gb|AFNX01005924.1|	14708	8917	10404	0.952	0.9933	+
PunTRT	1563	1	1563	gb|AFNX01014433.1|	30906	14691	16163	0.9507	0.9946	+
PunTRT	1563	1	1563	gb|AFNX01030151.1|	5672	1137	2618	0.9495	0.9912	+
PunTRT	1563	1	1563	gb|AFNX01020771.1|	39424	11186	9695	0.9482	0.992	-
PunTRT	1563	1	1563	gb|AFNX01030327.1|	28680	19968	18504	0.9379	0.9884	-
PunTRT	1563	1	1563	gb|AFNX01024908.1|	44485	41822	43282	0.9354	0.9904	+
PunTRT	1563	1	1563	gb|AFNX01003518.1|	28003	11552	12940	0.9008	0.9936	+
SsTRT	1561	1	1561	gb|AGKD04000723.1|	666656	201604	200066	0.984	0.9857	-
SsTRT	1561	1	1561	gb|AGKD04000533.1|	931558	642760	644299	0.9917	0.9851	+
SsTRT	1561	1	1561	gb|AGKD04000109.1|	5455348	991064	989180	0.9571	0.9847	-
SsTRT	1561	1	1561	gb|AGKD04000031.1|	10370779	8516491	8519475	0.9885	0.9831	+
SsTRT	1561	1	1561	gb|AGKD04000114.1|	5144386	8516491	8519475	0.9885	0.9831	+
SsTRT	1561	1	1561	gb|AGKD04000246.1|	2534445	438617	437071	0.9942	0.9826	-
SsTRT	1561	1	1561	gb|AGKD04000397.1|	1433345	491373	494263	0.9584	0.9826	+
SsTRT	1561	1	1561	gb|AGKD04000285.1|	2159403	913827	915387	1	0.9821	+
SsTRT	1561	1	1561	gb|AGKD04001321.1|	217058	47053	45464	1	0.9821	-
SsTRT	1561	1	1561	gb|AGKD04000568.1|	807497	787728	789317	1	0.9821	+
SsTRT	1561	1	1561	gb|AGKD04000402.1|	1318726	866053	867601	0.993	0.9806	+
SsTRT	1561	1	1561	gb|AGKD04000009.1|	14646094	13462209	13460654	1	0.9795	-
SsTRT	1561	1	1561	gb|AGKD04000214.1|	2830087	935289	933761	0.9955	0.9794	-
SsTRT	1561	1	1561	gb|AGKD04000396.1|	1450864	171415	172948	0.9833	0.9792	+
SsTRT	1561	1	1561	gb|AGKD04000089.1|	6463047	3681129	3682682	1	0.977	+
SsTRT	1561	1	1561	gb|AGKD04000533.1|	931558	810440	811930	0.9526	0.9768	+
SsTRT	1561	1	1561	gb|AGKD04000421.1|	1373505	647953	646402	1	0.9763	-
SsTRT	1561	1	1561	gb|AGKD04000684.1|	567793	98040	99624	1	0.9754	+
SsTRT	1561	1	1561	gb|AGKD04000010.1|	14467483	9490984	9492530	0.9936	0.975	+
SsTRT	1561	1	1561	gb|AGKD04000126.1|	4622744	2867099	2868601	0.9718	0.9704	+
SsTRT	1561	1	1561	gb|AGKD04000319.1|	1890067	975366	973772	0.993	0.9702	-
SsTRT	1561	1	1561	gb|AGKD04000084.1|	4703759	2904218	2902643	1	0.9701	-
SsTRT	1561	1	1561	gb|AGKD04000164.1|	3704124	992372	990885	0.9468	0.9689	-
SsTRT	1561	1	1561	gb|AGKD04000991.1|	328084	151338	149767	1	0.9684	-
SsTRT	1561	1	1561	gb|AGKD04000064.1|	7444112	2149872	2147982	1	0.965	-
SsTRT	1561	1	1561	gb|AGKD04000015.1|	13671052	5547604	5546048	0.991	0.9637	-
SsTRT	1561	1	1561	gb|AGKD04000294.1|	2073579	1910726	1912271	1	0.9636	+
SsTRT	1561	1	1561	gb|AGKD04000298.1|	2025879	1333829	1335349	0.9865	0.9624	+
MvTc1	1646	1	1646	gb|JNDK01002319.1|	3599	2153	509	1	0.9781	-
MvTc1	1646	1	1646	gb|JNDK01001490.1|	48416	46680	45035	1	0.9776	-
MvTc1	1646	1	1646	gb|JNDK01001598.1|	20443	1060	2704	1	0.9708	+
MvTc1	1646	1	1646	gb|JNDK01002000.1|	94267	92288	93933	1	0.969	+
MvTc1	1646	1	1646	gb|JNDK01002090.1|	32446	32284	30640	1	0.9648	-
MvTc1	1646	1	1646	gb|JNDK01001781.1|	78356	76440	78084	1	0.9326	+
MvTc1	1646	1	1646	gb|JNDK01002389.1|	47874	5647	3996	1	0.9065	-
MvTc1	1646	1	1646	gb|JNDK01001817.1|	4288	3835	2256	0.9611	0.9589	-
RoTc1	1672	1	1672	gb|JNDV01011981.1|	2258	2125	454	1	0.9755	-
