# Supplementary material for: TRT, a Vertebrate and Protozoan Tc1-Like Transposon: Current Activity and Horizontal Transfer
Source: Genome Biol Evol. 2016 Sep 25;8(9):2994–3005. doi: 10.1093/gbe/evw213 (PMC5630946; doi:10.1093/gbe/evw213)
Supplement: Supplementary Data [file evw213_Supplementary_Data.zip › supplementary_Table_S2.xls]

## Sheet: consensus sequences
>MzTRT
CAGGGAGTGCAGAATTATTAGGCAAATGAGTATTTTGTCCACATCATCCTCTTCATGCATGTTGTCTTACTCCAAGCTGTATAGGCTCGAAAGCCTACTACCAATTAAGCATATTAGGTGATGTGCATCTCTGTAATGAGAAGGGGTGTGGTCTAATGACATCAACACCCTATATCAGGTGTGCATAATTATTAGGCAACGTCCTTTCCTTTGGCAAAATGGGTCAAAAGAAGGACTTGACAGGCTCAGAAAAGTCAAAAATAGTGAGATATCTTGCAGAGGGATGCAGCAGTCTCAAAATTGCAAAGCTTCTGAAGCGTGATCATCGAACAATCAAGCGTTTCATTCAAAATAGTCAACAGGGTCGCAAGAAGCGTGTGGAAAAACCAAGGCGCAAAA…
>PunTRT
CAGGGAGTGCAGAATTATTAGGCAAATGAGTATTTTGTCCACATCATCCTCTTCATGCATGTTGTCTTACTCCAAGCTGTATAGGCTCGAAAGCCTACTACCAATTAAGCATATTAGGTGATGTGCATCTCTGTAATGAGAAGGGGTGTGGTCTAATGACATCAACACCCTATATCAGGTGTGCATAATTATTAGGCAACGTCCTTTCCTTTGGCAAAATGGGTCAAAAGAAGGACTTGACAGGCTCAGAAAAGTCAAAAATAGTGAGATATCTTGCAGAGGGATGCAGCAGTCTCAAAATTGCAAAGCTTCTGAAGCGTGATCATCGAACAATCAAGCGTTTCATTCAAAATAGTCAACAGGGTCGCAAGAAGCGTGTGGAAAAACCAAGGCGCAAAA…
>TrTRT
CAGGGAGTGCAGAATTATTAGGCAAATGAGTATTTTGACCACATCATCCTCTTTATGCACGTTGTCTTACTCCAAGCTGTATAGGCTCGAAAGCCCACTACCAATTAAGCATATCAGGTGATGTGCATCTCTGTAATGAGAAGGGGTGTGGTCTAATGACATCAACACCCTATATCAGGTGTGCATAATTATTAGGCAACTTCCTTTCCTTTGGCAAAATGGGTCAGAAGAGGGACTTGACAGGCTCCGAAAAGTCAAAAATAGTGAGATATCTTGCAGAGGGATGCAGCACTCTTAAAATTGCCAAGCTTCTGAAGCGTGATCATCGAACAATCAAGCGTTTCATTCAAAATAGTCAACAGGGTCGCAAGAAGCGTGTGGAAAAACCAAGGCGCAAAA…
>DrTRT
CAGGGAGTGCAGAATTATTAGGCAAATGAGTATTTTGACCACATCATCCTCTTTATGCATGTTGTCTTACTCCAAGCTGTATAGGCTCGAAAGCCTACTACCAATTAAGAATATTAGGTGATGTGCATCTCTGTAATGAGAAGGGGTGTGGTCTAATGACATCAACACCCTATATCAGGTGTGCATAATTATTAGGCAACTTCCTTTCCTTTGGCAAAATGGGTCAAAAGAAGGACTTGACAGGCTCAGAAAAGTCAAAAATAGTGAGATATCTTGCAGAGGGATGCAGTACTCTTAAAATTGCAAAGCTTCTGAAGCGTGATCATCGAACAATCAAGCGTTTCATTCAAAATAGTCAACAGGGTCGCAAAAAGCGTGTGGAAAAACCAAGGCGCAAAA…
>XtTRT
CACCCTGTTCCAAATTATTATGCAAATTATATTTTTCTCATTTACCAAAATAATTGATGTAAATAACAGTCAGCATAATTCTCATGTTATCAACTATTAAGAGTACAATTCAAATTTTATTGAACAAACCTCCTAATGATAACAGTATTTTTTTTAAGAATAAAAAACTTACAATGCACTGTTCCAAATTATTATGCAAATTCTATTTAAGTGTCACAAAGATTAGATTTTTTGGTTTTCAATTAAAATCATGGATGGCATTGTGTCTCAATGCCTTGGACGAGGTATGAAAACAGATATTTCACGAAAACTTAAGCGTGATCATCGCACTATTAAGAGATTTGTGGCTGATTCAGAGCACAGACGTGTTCGTGCAGATAAAGGCACATTGAGGAAGAT…
>OlTRT
CAGGGAGTGCAGAATTATTAGGCAAATGAGTATTTTGACCACATCCTCTTCATGCATGATGTCTAACTCCAAGCTGTATAGGCTCGAAAACCTACTACCAATTAAGCATATTAGGTGATGTGCATCTCAGTAATGAGAAGGGGTGTGGTTTAATGTCATCGACACCCTATATCAGGTGTGCATAGTTATTAGGCAACTTCCTTTCCTTTGGCAAAATGGGTCAAAAGGACTTGACAGGCTCCAAAAAGTCAAAAATAGTGAGATATCTTGCAGAGGGATCCAGCACTCTTAAAATTGCCAAGCATCTGAAGCGTGATCATCGAAAAAACAAGCGTTTCATTCAAAATAGTCAACAGGGTTGCAAGAAGCGTGTGGCAAAACCAAGGTGCAATATAACTG…
>AcTRT
CACTGTGTGCAGAATTATTAGGCAAATGAGTATTTTGACCACATCATCCTTTTTATACATGTTGTCCTACTCCAAGCTGTATAGGCTTGAAAGCCAACTACCAATTAAGTAAATCAGGTGATGTGCATCTCTGTAATGAGGAGGGGTGTGGTCTAATGACATCAACACCCTATATAAGGTGTGCTAAATTATTAGGCAACTTCCTTTCCTTTGGCAAAATGGGTCAGAAGAGAGATTTGACGGACTCTGAAAAGTCAAAAATTGTGAGATGTCTTGCAGAGGGATGCAGCAGTCTTGAAATTGCCAAACTTTTGAAGCGTGATCACCGAACAATCAAGCGTTTCATGGCAAATAGCCAACAGGGTCGCAAGAAGCGTGTTGAAAAAAAAGGCGCAAAAT…
>BpTRT
CACTGCGACCCAAATTATTATGCAAGTCAGTTTTTTAATAATTTCTTGATTCAGATATGTTCCACTGAAGAAAAAGTGGTATTAATTCATGCCTGATAGGGCAGTTGATTAACCAAAAGCATAAAATATTTGAAGCATTTACATATTGAGTAAAAATTAGTTAAAATGTTAATATGCTGTGAACCAAATTATTATGCAGGCATATATAAAGGGGAGTATTCTGTGTTCTATGACCATAAGCACTAAAGATGGGAAAGAAGAAGGACCTCAGTAGTAAGGAGAAGGCTTCTATCGTGAAATTTTTGGGAGAGGGGCGACCAACGATTGAAATAGCAAGATTATTGGACTGAGACCATAGGACAATCAAGGCCTTTGTTTCCAATGGTGAAAAAACAAGAA…
>AsmTRT
CACTGTGTGCAGAATTATTAGGCAAATTAGTATTTTGATCACATCATCCTTTTTATACATGTTGTCCTACTCCAAGCTGTATAGGCTTGAAAGCCAACTACCAATTAAGTAAATCAGGTGATGTGCATCTCTGTAATGAGAAGGGGTGTGGTCTAATGACATCAACACCCTATATAAGGTGTGCTTAATTATTAGGCAACTTCCTTTCCTTTGGCAAAATGGGTCAGAAGAGAGATTTGACAGACTCTGAAAAGTAAAAAATTGTGAGATGTCTTGCAGAGGGATGCAGCAGTCTTGAAATTGCCAAACTTTTGAAGCGTGATCACCGAACAATCAAGCGTTTCATGGCAAATAGCCAACAGGGTCGCAAGAAGCGTGTTGAAAAAAAAGGCGCAAAAT…
>AnofTRT
CGCTGCGTGCACAATTATTAGACAAGTGAGTATTTTGACCATATCATCATTTTTATGCATATTTTCCAACTCCAAGCTGTATAAACTTG-ATGCCAATTGGATTTAAGCCTATCAGGTGATGTGTATTTGTGTAATGAGGGAGGGTGTGGCCTAAGGAGATCAACACCCTATATCAAGGTGTGSATAATTATTAGGCAGCTTCTTTTCCTCAGGCAAAATGGGCCAAAAAAGAGATTTAACTGACTCTGAAAAGTCAAAAGTCTTTCAGAGGGATGCAGCGCTCTTGAAATTGCGAAGATATTGGGGCATGATCACAGAACCATCAAACGTTTTGTTGCAAATAGTCAACAGGGTCACAAGAAACGTGTTGAGAAAAAAAGAAATTAACTGCCAAAGAT…
>AnjTRT
CACTGTGTACATAATTATTATGCAAGTCCCTATTCTAATGAAATAACATCTCCAAGAGCATTTCTTTCAACTGAAAACCATATTAGCCTCATTATTCACTCAGTGTAAACATTTTCAGGTGACTTAATTGCTTTATTGAGAGAGCATTTGGCTTAAAGTGAGGAATGCCTTAAATTCAGGTGTGCATAATTATTAGGCAGCTTTTTGCTGCTGGGAAAATGGGGCGAAAAAGAGACCTAACAGATAATGAAAAGGCAAAAATAGTTAACTGCCTTTCAGAGGGATACAAAACAATTGAAATTGCACAATTGCACTGCACAATCAAGAGATTTGTGAGTCCACAGGGATGCCAAAAACGCGTTGAGAAGAAAATACGCAAATTAACCACAAGAGACTTGA…
>CsTRT
CAGGGAGTGCAGAATTATTAGGCAAATGAGTATTTTGACCACATCATCCTCTTTATGCACGTTGTCTTACTCCAAGCTGTATAGGCTCGAAAGCCCACTACCAATTAAGCATATCAGGTGATGTGCATCTCTGTAATGAGAAGGGGTGTGGTCTAATGACATCAACACCCTATATCAGGTGTGCATAATTATTAGGCAACTTCCTTTCCTTTGGCAAAATGGGTCAGAAGAGGGACTTGACAGGCTCAGAAAAGTCAAAAATAGTGAGATATCTTGCAGAGGGATGCAGCACTCTTAAAATTGCCAAGCTTCTGAAGCGTGATCATCGAACAATCAAGCGTTTCATTCAAAATAGTCAACAGGGTCGCAAGAAGCGTGTGGAAAAACCAAGGCGCAAAA…
>CmpTRT
CACTGTGTGCACAATTATTAGGCAAGTGAGTATTTTGACCATATCATCATTTTCATGCATATTTTCCACCTCCAAGCTGTATAAACTTGAATGCTTAGTGGATATAAGCATATCAGGTGATGTGTATTTGTGTAATGAGGGAGGGTGTGGCCTAAGGAGATCAACACCCTATATCAAAGTGTGCATAATTATTAGGCAGCTTCTTTTCCTCAGGCAAAATGGGCCAAAAAAGAGATTTAACTGACTCTGAAAAGTCAAAAATTGTAAAAAGTCTTTCAGAGGGATGCAGCACTCTTGAAATTGCTAAGATATTGGGGCGTGATCACAGAACCATCAAACGTTTTGTTGCAAATAGTCAACAGGGTCGCAAGAAACGTGTTGAGAAAAAAAGACGCACAT…
>HbTRT
CAGGGAGTGCAGAATTATTAGGCAAATGAGTATTTTGTCCACATCATCCTCTTCATGCATGTTGTCTTACTCCAAGCTGTATAGGCTCGAAAGCCTACTACCAATTAAGCATATTAGGTGATGTGCATCTCTGTAATGAGAAGGGGTGTGGTCTAATGACATCAACACCCTATATCAGGTGTGCATAATTATTAGGCAACGTCCTTTCCTTTGGCAAAATGGGTCAAAAGAAGGACTTGACAGGCTCAGAAAAGTCAAAAATAGTGAGATATCTTGCAGAGGGATGCAGCAGTCTCAAAATTGCAAAGCTTCTGAAGCGTGATCATCGAACAATCAAGCGTTTCATTCAAAATAGTCAACAGGGTCGCAAGAAGCGTGTGGAAAAACCAAGGCGCAAAA…
>CypvTRT
CACTGTGTGCAGAATTATTAGGCAAATGAGTATTTCGACCACATCATCCTTTTCATACATGTTGTCCTACTCCAAGCTGTATAGGCTTGAAAGCCAACTACCAATTAAGTAAATCAGGTGGTGTGCATCTCTGTAATGAGAAGGGGTGTGGCCTAATGACATCAACACCCTATATAAGGTGTGCTTAATTATTAGGCAACTTCCTTTCCTTTGGCAAAATGGGTCAGAAAAGAGATTTGACAGACTCTGAAAAGTCAAAAATTGTCAGATGTCTTTCAGAGGGGTGCAGCAGTTTGGAAATTGCCAAGCTTTTGAAGCGGGATCATCGCACAATCAAGCGGTTCATGGCAAATAGCCAACAGGGGCGCAAGAAGCGTGTTGAAAAAAGAAGACGCAAAA…
>ElTRT
CACTGCGTGCACAATTATTAGGCAAGTGAGTATTCTGATCATATTATTATTTCTATGCACATTTTCCAACTCCAAACCATATAAACTTGAATGCTCATTGGATTGAATCATTTTCAGGTGATATGTATTTGTGTAATGAGGGAGGGTGTGGCAACAGTGAATAACACCTTATATCAAGGTGTGCATAATTATTAGGCAGCTTCATGACCTCAGGTAAAATGGGCCAAAAAAGAGATTTAACTGACACTGAAAAGTCATAAATTGTAAAATGCCTTTCAGACGGATGCAACACTCTTGAAATAGCTAAACTATTGAGGCGTGACCACCAGACACTCAAACGTTTTGTTGCGAATAGTCAACTGGGGTGCAAAAAATGCATGGAGAAGAAAAGACGCAAAT…
>DilTRT
CAGGTTTCAAGCAATATGGGAAAGAAAAAGGATCTCTCTGCTGCCAAAAAGCGTGAAATAGTGCAATACCTTGGACAAGGTATGAAAACATTGGATATTTCAAGAAAACTTAAGCGTGATCATCGTACTGTGAAGAGATTTGTGTCTGATTCAGAGCACAGACGGGTTCGTGCAGATAAAGGCATAATGAGGAAGGTTTCTGCCAGACAAATTCGTAGGATTTGGAGAGCAGCTGCTAAAATGCCATTGAAAAGCAGCAAACAGGTATTTGAAGCCGCTGGTGCCTCTGGAGTCCCACAAACCTCAAGGTGTAGGATCCTCCAGAGCTTTGCAAGTGTGCATAAACCTATTATTCGGCCACCCCTAAACAATGCTCACAAGCAGAAACGGTTGCAGTGG…
>NbTRT
CGTGATCATCGAACAATCAAGCGCTTCATTCAAAATAGTCAACAGGGTCGCAAGAAGCGTGTGGAAAAACCAAGGCGCAAAATAACTGCCCATGAACTGAGAAAAGTCAAGCATGCAGCTGCCAAGATGCCACTTGCCACTAGTTTGGCCATATTTCACAGCTGCAACATCACTGGAGTGCCCAAAAGCACAAGGTGTGCAATACTCAGAGACATGGCCAAGGTAAGAAAGGCTGAAAGACGACCACCACTGAACAAGACACACAAGCTGAAACATCAAGACTGGGCCAAGAAATATTTCAAGACTGATTTTTCTAAGGTTTTATGGACTGATGAAATGAGAGTGAGTCTTGATGGGCCAGATGGATGGGCCCGTGGCTGGATTGGTAAAGGGCAGAGA…
>LcTRT
CACTGTGTGCACAATTATTAAGCAAGTGATTATTTTGACCATATCATTTATCCATAATTTCGAACTCCAAGCTGTATAAACTTGAATGCTTATTGGATTTAATGTATATCTGGTGATATGTATTTGTGTAACAAGGAAGGGTGTGGCCTAAAGAGATCAACACCCTATATCACAGTGTGCATAATTATTAGACAGATTCTTCTCCTCAGGAAAAATGGGCCAAAAAAGAGATTTCACCGGCTCTGAAAAGTCAAAAATTGTAAAAAGTCTTTCAGAAGGATCCAGCACTCTTGAAATAACTTAGATATTGGGGCGTGATCACAGAACCATCAAACGTTTTGTTGCAAATAGTCAACAGGGTCGCAAGAAACGTGTCGAGAAGAAAAGATGCAAATTAAC…
>NofTRT
ATGGGTCAAAAGAAGGACTTGACAGGCTCAGAAAAGTCAAAAATAGTGAAATATCTTGCAGAGGGATGCAGCAGTCTTAAAATTGCAAAGCTTCTGAAGTGTGATCAACGAACAATCAAGTGTTTCATTCAAAATAGTCAACAGGGTCGCAAGAAGCGTGTGGACAAACCAAGGCGCAAAATAACTGCCCATGAACTGAGAAAAGTCAAGTGTGCAGCTGCCAAGATGCCACTTGCCACCAGTTTGGCCATATTTCAGAGCTGCAACATCACTGGAGTGCCCAAAAGCACAAGGTGTACAATACTCAGAGACATGGCCAAGGTAAGAAAGGCTGAAAGACGACCACCATTGAACAAAACACACAAGCTGAAACGTCAAGACTGGGCCAAGAAATATCTC…
>PemTRT
CACTATGTGCAGAATTATTAGGCAAATAAGTATTTTGACCACATCATCCTTTTTATGCATGTTGTCGTACTCCAAGCTGTATAGGCTTGAAAGCCTACTACCAATTAAGTATATCAGCTGATGTGCATCTGGGTAATGAGAAGGGGTGTGGTCTAATGACATCAACACCCTATATCAGGTGTGCATAATTATTAGGCAACTTCCTTTCCTTTGGCAAAATGGGTCAGAAGAGAGATTTGACGGACTCTGAAAAGTCTAAAATTGTGAGATGTCTTGCAGAGGGATGCAGCAGCCTTGAAATTGCCAAGCTTTTGAAGCGGGATCACAGAACAATCAAGCGTTTCATGGCAAATAGCCAACAGGGTCGCAAGAAGCACGTTGAAAAAAGAAGGCGCAAAG…
>PsyTRT
CTGTATAAACGTTAATGCCTTTAAGCAATTTAAGCAAATCAGGTGATGTTTATTTGTGTAATGAGGGAGGGTGTGGCCTATGGAGATCAACACCCAAGGTGTTGACCCACACTCTCAAGGTGTGCATAATTATTAGGCAGCTTCATTTCCTCAGGCAAAATAGGCCAAAAAAGAGATTTAAGAAAAGTCAAAAATTTGAAAAAGTCTTTCAGAGGGATGCGGCACTCTTGAAATTGCTAAGATATTGGGGTGTGATCACAAAACCATAAAATGTTTTGTTGCAAATAGTCAACAGGATTGCAGTGAGAAGAATCAAACGCTGAGCTACCAGGAACCCATTATCCTCCAGTTCTGTCATATTCCAGAACTGCAACCTACCTGGAGTGCCCAGAAGTACAA…
>PaTRT
ATGGGTCAGAAGAGAGATCTGACAGACTTTGAAAAGTCTAAAATTGTGAGATGTCTTGCAGACGGATGCAGCACTCTTGAAATTGCGAAGATGTTGAAACGTGATCACCGAACAATCAAGCGTTTCATTGCAAATAGTCAACAGGGTCGAAAGAAGCATGTGGGGAAAAAAAGGCGGCCATTAGCATCCAGTTCTGCCATATTCCAGAGTTGCAACATTCCTGGAGTGTCAAAGAGTACAAGGTGTGCAATACTGAGGGACATGGCCAAGGTAAGGAAGGCTGAAAAACGACCACCACTGAGTAAGGCACACAAGATAAAACGTCAAGACTGGGCCAAGAAATATCTTAAGACTGATTTTTCTAAGGTGCTGTGGTCTGATGAGATGAGAGTGACTCTT…
>OhTRT
CACCGTGTGCACAATTATTAGGCAAGTGAGTATTTTGACCATATCATCCTTTTTATGCATATTTTCCACCTCCAAGCTGTATAAACTTGAATGCTTAGTGGATATAAGCATATCAGGTGATGTGTATTTGTGTAATGAGGGAGGGTGTGGCCTAAGGAGATCAACACCCTATATCAAGGTGTGCATAATTATTAGGCAGCTTCTTTTCCTCAGGCAAAATGGGCTAAAAAAGAGATTTAACTGACTCTGAAAAGTCAAAAATTGTAAAAAGTCTTTCAGAGGGATGCAGCACTCTTGAAATTGCTAAGATATTGGGGCGTGATCACAGAACCATCAAACGTTTTGTTGCAAATAGTCAACAGGGTTGCAAGAAACATGTTGAGAAAAAAAGATGCACAT…
>StpTRT
CAGGGAGTGCAGAATTATTAGGCAAATGAGTATTTTGACCACATCATGCTCTTTATGCATGTTGTCTTACTCCAAGCTGTATAGGCTCGAAAGCCTACTCCCAATTACGCATATCAGGTGATGTGCATCTCTGTAATGAGAAGGGGTGTGGTCTAATGACATCAACACCCTATATCAGGTGTGCATAATTATTAGGCAACTTCCTTTCCTTTGGCAAAATGGGTCAGAAGAGGGACTTGACAGGCTCCGAAAAGTCAAAAATAGTGAGATATCTTGCAGAGGGATGCAGCACTCTTAAAATTGCCAAGCTTCTGAAGCGTGATCATCGAACAATCAAGCGTTTCATTCAAAATAGTCAACAGGGTCGCAAGAAGCGTGTGGAAAAACCAAGGCGCAAAA…
>SchTRT
CACTATGTGCAGAATTATTAGGCAAATAAGTATTTTGACCACATCATCCTTTTTATGCATGTTGTCGTACTCCAAGCTGTATAGGCTTGAAAGCCTACTACCAATTAAGTATATCAGCTGATGTGCAACTGGGTAATGAGAAGGGGTGTGGTCTAATGACATCAACACCCTATATCAGGTGTGCATAATTATTAGGCAACTTCCTTTCCTTTTGCAAAATGGGTCAGAAGAGAGATTTGACGGACTCTGAAAAGTCTAAAATTGTGAGATGTCTTGCAGAGAGATGCAGCAGCCTTGAAATTGCCAAGCTTTTGAAGCAGGATCACAGAACAATCAAGCGTTTCATGGCAAATAGCCAACAGGGTCGCAAGAAGCACGTTGAAAAAAGAAGGCGCAAAG…
>TfTRT
CAGGGAGTGCAGAATTATTAGGCAAATGAGTATTTTGACCACATCATCCTCTTTATGCACGTTGTCTTACTCCAAGCTGTATAGGCTCGAAAGCCCACTACCAATTAAGCATATCAGGTGATGTGCATCTCTGTAATGAGAAGGGGTGTGGTCTAATGACATCAACACCCTATATCAGGTGTGCATAATTATTAGGCAACTTCCTTTCCTTTGGCAAAATGGGTCAGAAGAGGGACTTGACAGGCTCCGAAAAGTCAAAAATAGTGAGATATCTTGCAGAGGGATGCAGCACTCTTAAAATTGCCAAGCTTCTGAAGCGTGATCATCGAACAATCAAGCGTTTCATTCAAAATAGTCAACAGGGTCGCAAGAAGCGTGTGGAAAAACCAAGGCGCAAAA…
>SsTRT
CACTGTGTGCACAATTATTAGGCAAGTCAGTATTTTGACCATATCATCATTATTATGCATATTTCCCAACTCCAAGCTGTATAAACTGGAATGCTTATTGGATTTAAGCATATCAGGTGATGTGTATTTGTGTAATGAGGGAGGGTGTGGCCTAAGGAGATCAACACCCTATATCAAGGTGTGTATAATTATTAGGCAGCTTCTTTTCCTCAGGCAAAATGGGCCAAAAAAGAGATTTAACTGACTCTGAAAAGTCAAAAATTTTAAAAAGTATTTCAGAGGAATGCAGCACTCTTGAAATTGCTAAGATATTGGGGCGTGATCACAGAACCATCAAACGTTTTGTTGCAAATAGTCAACAGGGTCGCAAGAACCGTGTTGAGAAAAAAAGACGCAAAT…
>XmTRT
CACCGTGTTCCAAATTATTATGCAAATTGGATTTAAGTGTCATAAAGATAAAATTTTTTGTTGTGCTATTAAATTTATAGATGGTATTGTGTGTCAGGGCTCTTTGAATCACTATAATTAATTTCAGAGAGCTGGGTTGATTAGTTTGTCTGGTGAGCTCAATTAAAGGAAATCTACTTAAGAAGGATGTTCCACATTATTAAGCAGGCCACAGGTTTCAAGCAATATGGGAAAGAGAAAGGATCTCTCTGCTGACGAAAATCATCAGATAGTGTAGTGCCGTATGACAAGGTATGAAAACATTAGATATTTAACGAAAACTGAAGCGTTATCGTACTGTGAAGAGATTTGTGGCTGATTCAGAACAAAGATGGGTTTGTACAGATAAAGGCATAATGA…
>PbTRT
CACGGTGTGCACCATTATTAGGCAAGTGAGTATTTTGACCATATCATCATTTTTATGCACATTTTCTACCTCCAAGCTGTATAAACCTGAATGCTTATTGGATATAAGCATATCAAGTGATGTGTGTTTGTGTAATGAGGGAGGGGGTGGCCTAAGGAGATCAACACGCTGTATCAAGGTGTGCATAATTATTAGGCAGCTTCTTTTCCTCAGGCAAAATGGGCCAAAAAAGAGATGTAACTGACTCTGAAAAGTCAAAAATTGTAAGAAGTCTTTCAGAGGGATGCAGCACTCTTGAAAATAATTATTAGGCAGCTTCTTTTCCTCAGGCAAAATGGGCCAAAAAAGAGATGTAACTGACTCTGAAAAGTCAAAAATTGTAAGAAGTCTTTCAGAGGG…
>CreTc1
CAGTAGGCGGAAAAATGGTCCGGATGTTTTGACAAAAATGACAAAAACACTTATAACTAAAGAACAAATAAAGCAAATAACACAGAACAAAATGTATTTAAAAGAGAAAATTGTGTAGTTTTATTGATATAAATTTCAAAAAATATGATTGGTTAAAATATACTAAAATCGGAGGTTAAAGTTGTAGTGTACATCCGGACCATTTTTCAGGGTGCATCCGAAAAATGAGAATCCGCAGTTTGATGACCTGTAATGAGTCATAAATTGTCATTTATAATATCCAATCAGCAGTAATGAATATTCGGCAACTTAATTTCATAAAAAAGTATAAAAAAAGTTATTTTTTATCATCAATATTGCGTGTTTCTTTTCAGATTATTATATTTACACTTTATATTA…
>CbeTc1
AAACATGCATTTTGTAGCGCATTTACAGCTAATATTACTGAAAAAAAATTTTGCTTGTATTGTTACACAATCGGGAAAAAATTAAGATTAAATACAAAAACCAACATTGGAACCATTTTTCCACTACAACTGTAGATAAGTTTATTTGTTAATTGGTGGAGCTTCCACCGGAGTTTTTTGGCTAATTATGAGTCATAGTATTCCGACTATCGCCGAAAAAGCCTATTTGACTTATAAAATTAATTTATCCCTGGTCAAACATTTTTTTTTCCTTTTCTTTCTTTATATATCGAAGCTTTAAGGTACCACTACACATATGGTTCGCGCTCTCTCTAAAAACAAGCAAGAAAACATCAAATCGTTGGTTTTACAGAACAAGCCATATTCAGTGATAATGGA…
>LcoTc1
CGCGGTCTGAGTTAATCAGCAATAGAAAAAAAACACCGCACTGGGACAATTTTTCCGCTACCTGCTTATTTTGCAATGTGTTCTAAACATCGCCTTCTTATCAATCAGAAATCACCGGAACTTACATACCAGTCTTATCTATGATAATCTATGACTCATATCTTTAATGTAAAGTATAAATAGCTTTACTTCATCCTTTTTTTTTACCATATTATTAGTCTCTTTCTATACTGCACTTCTTACGACTTTGTCCTGCATCAAATGGCTCCTACTATCAGCAAATCTGTACAAAAACAAATCCAAATTCTTTTGGCTAGTAATATGACATATGAACAAGTTATGGAACGCATCCCCGGACTGAAAAAGTCCACTTTAGGTAGGTATGCGAACAAGTTTTTT…
>MraTc1
CAGTTGTTGGAATAATTGTTCGGATGTTTTGCAATTTTATACGTTTTGCTTTGTATCTCTGCAGTCAGATAAGATAGAGCTACTTACAATACCTCATTAGAAAGCGACAGTTGTCACATATAACATATAAAAAGCTAAGATTACGGGATTATTTCCATATATAGTAAGGTCAAATTGAGTCAAGCATGTGCATTCGAACAATTTTTCCAACTCAATGCATTCTATAATGATGATATCATTGACGTTTCTGACATCACAAATACAGCATCACAAAATGACGTAATAATGAAACAACGCTTTTGGTTTTAGTCAGAGCTTAAAATATATAAATAAAGCTGGATTTTGCAGTGTTTCCCTTCTATCTCGTACAGCCTATACTTCTTTATATCATGGTACACC…
>MrTc1
CTGTGAGGGAAATAACCCTTCCAATGTTTTAAGAAATTGTACTTTTATTATATTTTTTGTATCGCTATATATCTTACGCAATTTTCTAAAAACTTATAAGATAGCTCCTTTTAAGGGCTTTTAAATGGTATAACATGTTAGCTAATAGCATAAAAATTGAACGAATGGGAGGATAGCAAAGAGAGATATGTTGATTTTTCGTATGTGAGATATTAAGAAATTAAAATATGTAATGTCTTAACTTTCGATTAAAGTATCCGATGATTCTAAATTTTTATATCAAAAATGCTATAAGTAGTAATTATCCGAGGAATGTTCAAAAAGTATAAAAGGCTAAGCATTTTTGCTCATCTTCCCCTTTATCATCTTATTATCTTTTCTTCATTTTTTTTTCAATAT…
>McTc1
ACTAACGTTGTATATAAAAGTAAAAGCCTAAGCTCTTAGCTTTCGAATAATATGCATATCAAACGTATCCAATAAGATTTGACTGCAAGGGAGCCTGCTAAAGTCAGACATCCCTGAAAGCCAAAATTTAGGAAAAGCTAAGTTTCAAACTTAACTTATAATATCTTCCGTAACTTGCATCGGAAAGTTAAGAGATTTTAAAAAATAGCTAGTTGACCTTTGAATTATCGGAATATATTGCCAAAAGTATAAAAGAGCATCAAAACTCCCCCAAATACCTGTATACTTTTCATCTACTACTTTTTTTTGTAATTATCACTATGACCAAGCCTCTTCCCAAGGATACTCAGAATTCTTTGAAGATTTTGTTACAGAAAAAAACGCCGTACTCTAAAATTA…
>MvTc1
CTGTAGGGGGAAAAACTGTCCCGTTCGTTCAAATAATCTTGACTTTTACCCAGTATATTGCCAAAACTCAGAAAACAAAGCTACCCCATACTGCGTTCGATAGAACAGCTTATAGGAATTACAGCAACATAAAAACCTTATGGCTGGACTATATTTTAATCCCAGTATAACCAGCTAAAGTGAGACGTGGCAAAAATGTTAGGTGGGTAATTCTAGATGATATAAAATGGTTGATATCTTTACTTCCAATAAACGTATCGAAGAAATCTAAAAAACTACCCGCGGTATGCTCAGGATATTTAATATCCCAGGAGCATTCTAAAAGTATAAAAGAAGCTAGTTTTTTCATATTTTTTTCTTTATTTCTTTGCTTTCTTATTTTTTTTCAAAACTTTCATT…
>PmTc1
GCGTATTTCTTTCTTAGGCAAATTCAAAAAAATCTGTGTTTCTCGTTGACGAATGAGAGTTTTGAGATGAAACTCCAACAGGATATAGTGATTACCATGATACATCACATGTTGAGTCGAAACGGTCATGTTCGGGACGGTTACTGATATATCATGGCGAGCGAAATAATCACCCCCGCGAACCGTGCAGATTCCTTAGGCAACACAACTTGATCTCGTTATTATGCCACAGAAATTGCTTCTAACCGACACCGAGAAAGCCGTCGTAGTTAAGAGGCTTGCTGAAGGGGCTAAGAGCGTCGAAGTTGCGAAGGAGCTTGGAAGGGACCACCGTACTATCAAGAAGTACCTGGAGGACCCTTCTAAGGTGTACCAGAGGAGGGGTGGGCCGTACGAGAA…
>RdTc1
CAGTGGGTGGACTAATTGTCCCAGTGTTTCAACTTTTTTTACTTTCGACTCCATAACTCAACCAATTCTTAGGCTATGCGGCTAGTTCTATGCTCATTAGAAAGGTCGCAGTCCGTACTACATTATATCAAAAACTCAGATTTCGGAGATTACACAGTCTGAGTTAATCAGCAATAGAAAAAAAACACCGCACTGGGACAATTTTTCCGCTACCCGCTTATTTTGCAATGCATTCCAAACATCGCTTTCTTATCAATCATAAATCACCGGAATTTGCATACCAACCTTATCTATGACAATCTATGACTCATACCTTTAATGTAAAGTATAAATAGCCTTACGTTATCAGTTTTTTTTACAATATTCTTAGTCTCTTTCTATACTGTACTTTCTCATCTT…
>RoTc1
CAGTGGGTGGACTAATTGTCCCAGTGTTTCAACATTTTTTACTTTTGACACTGTAACTCGACCAATTCTTAGGCTATGCGACTAGTTTTATGCTCATTAGAAAGGCCACACTTCGTGCTACATAATATCAAAGAGCTGGTGTTCGGAGATTACACAGTCTGAGTTAATCAGCAATAGAAAAAAAACACCGCACTGGGACAATTTTTCCGCTACCTGCTTATTTTGCAATGTGTTCTAAACATCGCCTTCTTATGAATCAGAAATCATCGGAACTAATATACCAGTCTTATCTATGATAATCTATGACTCATATCTTTAATGTAAAGTATAAATAGCTTTACTTTATTTTTTTTTTTTACAATATTCTTAGTCTCTTTCTATACTGCACTTCTTACGACT…
>RmTc1
CCTGGTAGAAAGACAATTATCACCGCTACGACGAGGTCTTACATTCGAAGACAAGTTATTAAGGGTGATTTGAAAACTGACAAAGTAGTATATCAATATTTAAACGAAGTTGGGTACTCTATTGGTTATTCTGCTACTCTTAAACTGCTTAAAAGTATGAACTTTCAAGCTAAAATCAAAGTTAAGAAGCCTCTGCTCAAGAAATCGCATAAGGAACGCCGTTTAGCTTGGGCTATTGCCCATAAGGACTGAGCTAGTGACGATTGGAGACGGATGATGTTCAGTGATGAGACTAAAGTGAATGTTTTTGGCTCTGATGGATGCAAGTATTACTGGAGTAGACCTAATGATAGTTTGCAACCTCATCATCTTGACCTTACTGTCAAAGGAGGAAACGGA…
