# Supplementary material for: TRT, a Vertebrate and Protozoan Tc1-Like Transposon: Current Activity and Horizontal Transfer
Source: Genome Biol Evol. 2016 Sep 25;8(9):2994–3005. doi: 10.1093/gbe/evw213 (PMC5630946; doi:10.1093/gbe/evw213)
Supplement: Supplementary Data [file evw213_Supplementary_Data.zip › supplementary_Table_S3.xlsx]

## Sheet: Sheet1
	Pairwise comparison	Divergence time	TRT	RAG1
1	Xenopus Vs Xiphophorus	482	0.31258	0.66476
2	Esox Vs Larimichthys	225	0.22316	0.35877
3	Xenopus Vs Dicentrarchus	482	0.2113	0.6162
4	Esox Vs Pseudopleuronectes	225	0.20995	0.33513
5	Esox Vs Python	482	0.18825	0.69813
6	Xiphophorus Vs Dicentrarchus	139	0.18786	0.18641
7	Oryzias Vs Cyprinodon	100	0.17031	0.23135
8	Larimichthys Vs Pseudopleuronectes	114	0.17016	0.17777
9	Esox Vs Salmo	167	0.16404	0.14112
10	Oryzias Vs Pampus	139	0.16384	0.17546
11	Esox Vs Ophiophagus	482	0.16376	0.6655
12	Esox Vs Crotalus	482	0.15999	0.68806
13	Pampus Vs Nothobranchius	139	0.15594	0.1681
14	Esox Vs Anoplopoma	225	0.15547	0.26817
15	Pampus Vs Cyprinodon	139	0.15479	0.18743
16	Nothobranchius Vs Cyprinodon	100	0.14889	0.20121
17	Oryzias Vs Amphilophus	139	0.14228	0.21156
18	Pampus Vs Maylandia	114	0.14143	0.13527
19	Pampus Vs Pundamilia	ND	0.14143	0.13454
20	Pampus Vs Haplochromis	114	0.14143	0.13677
21	Larimichthys Vs Python	482	0.1414	0.66679
22	Pampus Vs Neolamprologus	114	0.14113	0.14159
23	Pampus Vs Danio	231	0.13889	0.33037
24	Neolamprologus Vs Cyprinodon	139	0.13809	0.21154
25	Oryzias Vs Astyanax	231	0.13763	0.39436
26	Danio Vs Cyprinodon	231	0.13732	0.42944
27	Oryzias Vs Scartelaos	139	0.13691	0.35198
28	Pampus Vs Takifugu#	142	0.13511	0.2185
29	Maylandia Vs Cyprinodon	139	0.13497	0.20699
30	Pundamilia Vs Cyprinodon	ND	0.13497	0.20612
31	Haplochromis Vs Cyprinodon	139	0.13497	0.20615
32	Oryzias Vs Periophthalmus	139	0.13164	0.34001
33	Pampus Vs Stegastes	114	0.13011	0.13768
34	Pampus Vs Takifugu*	142	0.1301	0.22137
35	Pampus Vs Cynoglossus	114	0.1301	0.17524
36	Stegastes Vs Cyprinodon	139	0.12873	0.23705
37	Takifugu# Vs Cyprinodon	142	0.12362	0.29692
38	Cynoglossus Vs Cyprinodon	139	0.12273	0.31173
39	Larimichthys Vs Salmo	225	0.12226	0.30778
40	Takifugu* Vs Cyprinodon	142	0.12138	0.30437
41	Larimichthys Vs Anoplopoma	ND	0.12117	0.12121
42	Larimichthys Vs Ophiophagus	482	0.11734	0.67552
43	Larimichthys Vs Crotalus	482	0.11659	0.67534
44	Cyprinodon Vs Scartelaos	139	0.11193	0.35293
45	Nothobranchius Vs Scartelaos	139	0.11058	0.32927
46	Pampus Vs Astyanax	231	0.11002	0.28677
47	Pseudopleuronectes Vs Python	482	0.10884	0.69395
48	Maylandia Vs Amphilophus	77	0.10623	0.06909
49	Pundamilia Vs Amphilophus	ND	0.10623	0.06979
50	Haplochromis Vs Amphilophus	77	0.10623	0.06942
51	Nothobranchius Vs Periophthalmus	139	0.10604	0.31432
52	Nothobranchius Vs Astyanax	231	0.10533	0.40935
53	Danio Vs Amphilophus	231	0.10479	0.39756
54	Pampus Vs Scartelaos	114	0.1046	0.26174
55	Danio Vs Scartelaos	231	0.10451	0.45418
56	Maylandia Vs Scartelaos	114	0.10444	0.29855
57	Pundamilia Vs Scartelaos	ND	0.10444	0.29816
58	Haplochromis Vs Scartelaos	114	0.10444	0.29614
59	Neolamprologus Vs Scartelaos	114	0.10418	0.29466
60	Cyprinodon Vs Periophthalmus	139	0.10415	0.34401
61	Pampus Vs Amphilophus	114	0.10352	0.13639
62	Nothobranchius Vs Amphilophus	139	0.10158	0.19748
63	Maylandia Vs Astyanax	231	0.10107	0.36709
64	Pundamilia Vs Astyanax	ND	0.10107	0.3672
65	Haplochromis Vs Astyanax	231	0.10107	0.3654
66	Danio Vs Astyanax	176	0.09963	0.32679
67	Neolamprologus Vs Periophthalmus	114	0.09775	0.29009
68	Pampus Vs Periophthalmus	114	0.09744	0.24693
69	Danio Vs Periophthalmus	231	0.09673	0.4616
70	Maylandia Vs Periophthalmus	114	0.09666	0.28979
71	Pundamilia Vs Periophthalmus	ND	0.09666	0.2894
72	Haplochromis Vs Periophthalmus	114	0.09666	0.2874
73	Stegastes Vs Amphilophus	114	0.0945	0.16802
74	Neolamprologus Vs Astyanax	231	0.09417	0.36409
75	Neolamprologus Vs Amphilophus	77	0.09395	0.07335
76	Pseudopleuronectes Vs Anoplopoma	114	0.09205	0.147
77	Takifugu# Vs Amphilophus	142	0.09161	0.2386
78	Stegastes Vs Scartelaos	114	0.09128	0.2902
79	Takifugu# Vs Scartelaos	142	0.08982	0.34945
80	Cynoglossus Vs Amphilophus	114	0.0893	0.25695
81	Cyprinodon Vs Amphilophus	139	0.08861	0.21091
82	Cynoglossus Vs Scartelaos	114	0.08825	0.3738
83	Takifugu* Vs Amphilophus	142	0.08796	0.2446
84	Takifugu* Vs Scartelaos	142	0.08763	0.35001
85	Stegastes Vs Astyanax	231	0.08712	0.38506
86	Takifugu# Vs Astyanax	231	0.08635	0.45802
87	Cynoglossus Vs Astyanax	231	0.08405	0.42674
88	Pseudopleuronectes Vs Salmo	225	0.08402	0.28719
89	Stegastes Vs Periophthalmus	114	0.0836	0.28317
90	Takifugu* Vs Astyanax	231	0.08342	0.46005
91	Takifugu# Vs Periophthalmus	142	0.08275	0.32507
92	Pseudopleuronectes Vs Crotalus	482	0.08229	0.68586
93	Cyprinodon Vs Astyanax	231	0.0812	0.41822
94	Cynoglossus Vs Periophthalmus	114	0.08054	0.36195
95	Takifugu* Vs Periophthalmus	142	0.07992	0.32582
96	Pseudopleuronectes Vs Ophiophagus	482	0.07825	0.69477
97	Python Vs Anoplopoma	482	0.07228	0.52361
98	Scartelaos Vs Amphilophus	114	0.07146	0.29502
99	Scartelaos Vs Astyanax	231	0.0691	0.44499
100	Oryzias Vs Stegastes	139	0.06867	0.23351
101	Oryzias Vs Nothobranchius	100	0.06717	0.22759
102	Periophthalmus Vs Amphilophus	114	0.06394	0.29556
103	Oryzias Vs Neolamprologus	139	0.06316	0.22134
104	Oryzias Vs Cynoglossus	139	0.06276	0.31509
105	Periophthalmus Vs Astyanax	231	0.06225	0.43332
106	Oryzias Vs Takifugu#	142	0.06213	0.30795
107	Python Vs Salmo	482	0.06183	0.67891
108	Oryzias Vs Takifugu*	142	0.06064	0.31189
109	Oryzias Vs Danio	231	0.05833	0.43188
110	Oryzias Vs Maylandia	139	0.05762	0.21652
111	Oryzias Vs Pundamilia	ND	0.05762	0.21563
112	Oryzias Vs Haplochromis	139	0.05762	0.2159
113	Python Vs Ophiophagus	86	0.05378	0.09488
114	Python Vs Crotalus	86	0.05098	0.10186
115	Anoplopoma Vs Ophiophagus	482	0.04868	0.54964
116	Anoplopoma Vs Crotalus	482	0.04458	0.53108
117	Anoplopoma Vs Salmo	225	0.04052	0.2304
118	Stegastes Vs Nothobranchius	139	0.03859	0.20772
119	Takifugu# Vs Nothobranchius	142	0.03752	0.28313
120	Salmo Vs Ophiophagus	482	0.0375	0.66563
121	Stegastes Vs Maylandia	114	0.0355	0.17096
122	Stegastes Vs Pundamilia	ND	0.0355	0.17062
123	Stegastes Vs Haplochromis	114	0.0355	0.17147
124	Stegastes Vs Danio	231	0.0355	0.42755
125	Takifugu* Vs Nothobranchius	142	0.03543	0.28871
126	Cynoglossus Vs Nothobranchius	139	0.03439	0.29691
127	Salmo Vs Crotalus	482	0.03349	0.68171
128	Takifugu# Vs Neolamprologus	142	0.03234	0.26002
129	Takifugu# Vs Maylandia	142	0.03167	0.25508
130	Takifugu# Vs Pundamilia	ND	0.03167	0.25515
131	Takifugu# Vs Haplochromis	142	0.03167	0.25564
132	Nothobranchius Vs Neolamprologus	139	0.03107	0.20053
133	Takifugu# Vs Danio	231	0.031	0.46213
134	Stegastes Vs Neolamprologus	114	0.03002	0.16929
135	Cynoglossus Vs Neolamprologus	114	0.02996	0.26619
136	Takifugu* Vs Maylandia	142	0.02964	0.26042
137	Takifugu* Vs Pundamilia	ND	0.02964	0.26049
138	Takifugu* Vs Haplochromis	142	0.02964	0.26098
139	Cynoglossus Vs Maylandia	114	0.0296	0.26178
140	Cynoglossus Vs Pundamilia	ND	0.0296	0.26185
141	Cynoglossus Vs Haplochromis	114	0.0296	0.26102
142	Takifugu* Vs Danio	231	0.02897	0.46276
143	Cynoglossus Vs Danio	231	0.02893	0.46817
144	Takifugu* Vs Neolamprologus	142	0.02879	0.26574
145	Amphilophus Vs Astyanax	231	0.02499	0.36716
146	Nothobranchius Vs Danio	231	0.02306	0.4385
147	Nothobranchius Vs Maylandia	139	0.019	0.1992
148	Nothobranchius Vs Pundamilia	ND	0.019	0.19834
149	Nothobranchius Vs Haplochromis	139	0.019	0.19918
150	Neolamprologus Vs Danio	231	0.01713	0.40835
151	Stegastes Vs Takifugu#	142	0.01699	0.26169
152	Ophiophagus Vs Crotalus	55	0.01683	0.04735
153	Stegastes Vs Cynoglossus	114	0.01565	0.27552
154	Neolamprologus Vs Maylandia	19	0.01482	0.01366
155	Neolamprologus Vs Pundamilia	ND	0.01482	0.01366
156	Neolamprologus Vs Haplochromis	19	0.01482	0.01366
157	Stegastes Vs Takifugu*	142	0.01435	0.26424
158	Maylandia Vs Danio	231	0.01031	0.40382
159	Pundamilia Vs Danio	ND	0.01031	0.40316
160	Haplochromis Vs Danio	231	0.01031	0.40286
161	Periophthalmus Vs Scartelaos	ND	0.0097	0.10107
162	Takifugu# Vs Cynoglossus	142	0.00583	0.3223
163	Takifugu* Vs Takifugu#	ND	0.00453	0.00289
164	Takifugu* Vs Cynoglossus	142	0.00259	0.32485
165	Maylandia Vs Pundamilia	ND	0	0.00126
166	Maylandia Vs Haplochromis	4	0	0.00346
167	Pundamilia Vs Haplochromis	ND	0	0.00283
